# Supplementary material for: Treatment success rate and associated factors among drug susceptible tuberculosis individuals in St. Kizito Hospital, Matany, Napak district, Karamoja region. A retrospective study
Source: PLoS One. 2024 May 14;19(5):e0300916. doi: 10.1371/journal.pone.0300916 (PMC11093355; doi:10.1371/journal.pone.0300916)
Supplement: S1 Data — (CSV) [file pone.0300916.s001.csv]

Unit TB NO.	DATE OF REGISTRATION AT SITE	Cohorts1	Cohort2	SEX	AGE	Age_CAT	DISEASE CLASSIFICATION	DATE STARTED ON 1ST LINE TREATMENT	TYPE OF TB PATIENT	RISK GROUP	REFERRAL	Number of Contact < 5Years	Number of Contacts >=5 years	CONTACT TRACING DONE	Number of Contact < 5Years Diagnosed with TB	Number of Contacts >=5 years Diagnosed with TB	PRE-RX SPUTUM DATE	PRE-RX SPUTUM RESULT	PRE-RX GENEXPERT DATE	PRE-RX GENEXPERT RESULT	PRE-RX OTHER INVESTIGATION DATE	PRE-RX OTHER INVESTIGATION RESULT	2MONTH SPUTUM DATE	2 MONTH SPUTUM RESULT	5MONTH SPUTUM DATE	5 MONTH SPUTUM RESULT	6MONTH SPUTUM DATE	6 MONTH SPUTUM RESULT	NUTRITIONAL ASSESSMENT WEIGHT	NUTRITIONAL ASSESSMENT MUAC	HIV STATUS	ON ART	ART START DATE	TB TREATMENT MODEL	TRANSFERRED OUT DATE	TREATMENT OUTCOME	Treatment Failure (Yes/No)
1	1/1/2020	Q1	Jan_Mar	F	20	15_24	EPTB	1-Jan-20	NEW		FACILITY	0	5								12/30/2019								53	R	NEG			NDC	3/24/2020	LOST TO FOLLOW UP	Yes
2	1/2/2020	Q1	Jan_Mar	M	34	25_49	P-BC	2-Jan-20	NEW		FACILITY	0	2				1/10/2020	NEG	1/2/2020	T			2/26/2020	+++	6/18/2020	NEG	7/17/2020	NEG	57	G	NEG			NDC	2/26/2020	CURED	No
3	1/2/2020	Q1	Jan_Mar	M	65	>49	P-CD	2-Jan-20	RELAPSED		FACILITY	0	0				1/10/2020	NEG	2/7/2020	N									43	R	KNOWN HIV+	YES		NDC		COMPLETED	No
4	1/3/2020	Q1	Jan_Mar	M	37	25_49	EPTB	3-Jan-20	NEW		FACILITY	0	0								12/13/2019								59	G	NEG			NDC		COMPLETED	No
5	1/3/2020	Q1	Jan_Mar	M	63	>49	P-CD	3-Jan-20	NEW		FACILITY	0	1								1/2/2020								52	R	KNOWN HIV+	YES	6/15/2015	NDC		LOST TO FOLLOW UP	Yes
6	1/3/2020	Q1	Jan_Mar	M	40	25_49	EPTB	3-Jan-20	NEW		FACILITY	0	1								12/13/2019								53	Y	NEG			NDC		COMPLETED	No
7	1/4/2020	Q1	Jan_Mar	F	70	>49	P-BC	4-Jan-20	NEW		FACILITY	0																			KNOWN HIV+	YES	6/15/2011	NDC		DIED	Yes
8	1/5/2020	Q1	Jan_Mar	F	15	15_24	EPTB	5-Jan-20	NEW		FACILITY	0							1/3/2020	N	1/5/2020								35	G	NEG			NDC		COMPLETED	No
9	1/7/2020	Q1	Jan_Mar	M	48	25_49	P-CD	7-Jan-20	NEW		FACILITY	0							1/3/2020	N									51	Y	NEG			NDC	3/2/2020	COMPLETED	No
10	1/7/2020	Q1	Jan_Mar	M	24	15_24	P-BC	7-Jan-20	NEW		FACILITY	0	24	YES	0	1	1/10/2020	POS	1/7/2020	T			3/2/2020	NEG					61	G	NEG			NDC		COMPLETED	No
11	1/7/2020	Q1	Jan_Mar	F	70	>49	P-BC	7-Jan-20	NEW		FACILITY	0		NO					1/7/2020	N									47	Y	NEG			NDC	3/2/2020	COMPLETED	No
12	1/7/2020	Q1	Jan_Mar	F	52	>49	EPTB	7-Jan-20	NEW		FACILITY	0	2	YES	0	0			1/7/2020	N									43	Y	NEG			NDC		LOST TO FOLLOW UP	Yes
13	1/12/2020	Q1	Jan_Mar	M	26	25_49	P-BC	12-Jan-20	TREATMENT AFTER LTFU		FACILITY	0					1/28/2020	POS	1/7/2020	T									45	Y	NEG			F		DIED	Yes
14	1/8/2020	Q1	Jan_Mar	F	55	>49	P-CD	8-Jan-20	NEW		FACILITY	0					1/8/2020	NEG	1/4/2020	N	1/4/2020								34	R	NEG			NDC		COMPLETED	No
15	1/8/2020	Q1	Jan_Mar	M	27	25_49	P-BC	8-Jan-20	NEW		FACILITY	0					1/8/2020	POS	1/8/2020	T									49	Y	KNOWN HIV+	YES		NDC		DIED	Yes
16	1/8/2020	Q1	Jan_Mar	F	75	>49	P-BC	8-Jan-20	NEW		FACILITY	0					1/10/2020	POS	1/8/2020	T									54	G	NEG			NDC		COMPLETED	No
16	1/8/2020	Q1	Jan_Mar	M	36	25_49	P-BC	8-Jan-20	NEW		FACILITY	0					1/10/2020	POS	1/8/2020	T									54	Y	NEG			NDC	3/3/2020	COMPLETED	No
17	1/9/2020	Q1	Jan_Mar	F	17	15_24	P-BC	9-Jan-20	NEW		FACILITY	0	24	YES	0	3	1/10/2020	POS	1/8/2020	T			3/4/2020	NEG	4/7/2020	NEG	5/4/2020	NEG	42	Y	NEW HIV+		1/9/2020	NDC		CURED	No
18	1/9/2020	Q1	Jan_Mar	F	29	25_49	EPTB	9-Jan-20	NEW		FACILITY	0																	45	Y	NEG			NDC		COMPLETED	No
19	1/9/2020	Q1	Jan_Mar	F	29	25_49	P-BC	9-Jan-20	NEW		FACILITY	0	8	YES	3	0			1/9/2020	T									100	G	NEG			NDC		LOST TO FOLLOW UP	Yes
20	1/14/2020	Q1	Jan_Mar	M	30	25_49	P-BC	14-Jan-20	NEW		FACILITY	6	2	YES	6	3			1/14/2020	T									53	G	NEG			DC	4/27/2020	COMPLETED	No
21	1/14/2020	Q1	Jan_Mar	M	32	25_49	P-BC	14-Jan-20	NEW		FACILITY	7		NO			1/17/2020	POS	1/14/2020	T			4/7/2020	NEG	6/2/2020	NEG	7/26/2020	NEG	48	Y	NEG			DC	5/3/2020	CURED	No
22	1/15/2020	Q1	Jan_Mar	F	61	>49	P-CD	15-Jan-20	NEW		FACILITY	6	0	YES											9/15/2020	NEG			39	Y	NEG			DC		COMPLETED	No
23	1/15/2020	Q1	Jan_Mar	M	17	15_24	P-BC	15-Jan-20	NEW		FACILITY	4	4				1/17/2020	POS	1/15/2020	T			4/7/2020	NEG	6/2/2020	NEG			48	Y	KNOWN HIV+	YES	6/15/2002	DC		CURED	No
24	1/16/2020	Q1	Jan_Mar	M	29	25_49	EPTB	16-Jan-20	NEW		FACILITY	5	3										7/29/2020	NEG					50	G	NEG			NDC		COMPLETED	No
25	1/16/2020	Q1	Jan_Mar	M	69	>49	P-BC	16-Jan-20	NEW		FACILITY	0					1/17/2020	POS	1/17/2020	T			3/10/2020	NEG			7/17/2020	NEG	50	G	NEG			NDC		CURED	No
26	1/17/2020	Q1	Jan_Mar	M	31	25_49	P-CD	17-Jan-20	NEW		FACILITY	0					1/21/2020	NEG			1/17/2020	NEGATIVE							46	G	NEG			NDC		LOST TO FOLLOW UP	Yes
27	1/20/2020	Q1	Jan_Mar	F	30	25_49	P-BC	20-Jan-20	NEW		FACILITY	8	3				1/20/2020	NEG	1/20/2020	T			3/16/2020	NEG	5/17/2020	NEG	6/17/2020	NEG	51	Y	NEG			NDC		CURED	No
28	1/20/2020	Q1	Jan_Mar	F	16	15_24	P-BC	20-Jan-20	NEW		FACILITY	0	1				1/20/2020	POS	1/20/2020	T			3/16/2020	NEG					53	G	NEG			NDC	6/17/2020	COMPLETED	No
29	1/20/2020	Q1	Jan_Mar	M	24	15_24	P-CD	20-Jan-20	NEW		FACILITY	0									1/20/2020	NEGATIVE							44	Y	NEG			NDC		LOST TO FOLLOW UP	Yes
30	1/22/2020	Q1	Jan_Mar	M	29	25_49	EPTB	22-Jan-20	NEW		FACILITY	0	2								1/22/2020								52	Y	NEG			NDC		COMPLETED	No
31	1/22/2020	Q1	Jan_Mar	F	70	>49	P-CD	22-Jan-20	NEW		FACILITY	0																	44	Y	KNOWN HIV+	YES		NDC		COMPLETED	No
32	1/24/2020	Q1	Jan_Mar	M	37	25_49	P-BC	24-Jan-20	NEW		COMMUNITY	0	9	YES		2	1/24/2020	POS	1/24/2020	T									54	Y	NEG			NDC		LOST TO FOLLOW UP	Yes
33	1/24/2020	Q1	Jan_Mar	F	49	25_49	P-BC	24-Jan-20	NEW		FACILITY	0					1/25/2020	POS	1/24/2020	T			4/16/2020	NEG					42	R	KNOWN HIV+	YES	2/7/2020	NDC		COMPLETED	No
34	1/25/2020	Q1	Jan_Mar	M	75	>49	P-CD	25-Jan-20	NEW		FACILITY	0							1/25/2020	N									49	R	NEG			NDC		COMPLETED	No
35	1/24/2020	Q1	Jan_Mar	F	61	>49	P-BC	24-Jan-20	RELAPSED		FACILITY	2					1/25/2020	POS	1/24/2020	T			3/24/2020	NEG			7/13/2020	NEG		Y	KNOWN HIV+	YES	6/15/2009	NDC		CURED	No
36	1/14/2020	Q1	Jan_Mar	F	49	25_49	P-BC	14-Jan-20	NEW		FACILITY	0					1/24/2020	POS	1/24/2020	T			3/9/2020	NEG	5/14/2020	NEG	6/23/2020	NEG	44	R	NEG			NDC		CURED	No
37	1/27/2020	Q1	Jan_Mar	F	48	25_49	P-CD	27-Jan-20	NEW		FACILITY	0																	48	G	NEG			NDC		COMPLETED	No
38	1/27/2020	Q1	Jan_Mar	F	24	15_24	P-BC	27-Jan-20	NEW		FACILITY	2					1/28/2020	POS	1/27/2020	T									39	R	NEG			NDC		COMPLETED	No
39	1/27/2020	Q1	Jan_Mar	M	40	25_49	P-BC	27-Jan-20	TREATMENT AFTER LTFU		FACILITY	0					1/28/2020	POS	1/27/2020	T									51	Y	NEG			NDC		COMPLETED	No
40	1/27/2020	Q1	Jan_Mar	M	63	>49	P-CD	27-Jan-20	NEW		FACILITY										1/27/2020								49	R	NEG			NDC		COMPLETED	No
41	1/27/2020	Q1	Jan_Mar	M	78	>49	EPTB	27-Jan-20	NEW		COMMUNITY		5																	Y	NEG			NDC		CURED	No
42	1/28/2020	Q1	Jan_Mar	M	59	>49	P-BC	28-Jan-20	NEW		COMMUNITY								1/28/2020	T									50	G	NEG			NDC	1/30/2020	COMPLETED	No
43	1/28/2020	Q1	Jan_Mar	F	68	>49	EPTB	28-Jan-20	NEW		COMMUNITY																		58	G	NEG			NDC		LOST TO FOLLOW UP	Yes
44	1/28/2020	Q1	Jan_Mar	M	31	25_49	P-BC	28-Jan-20	NEW		COMMUNITY								1/28/2020	T									46	Y	KNOWN HIV+	YES	6/15/2018	NDC	1/28/2020	LOST TO FOLLOW UP	Yes
45	1/28/2020	Q1	Jan_Mar	F	65	>49	P-CD	28-Jan-20	NEW		COMMUNITY																		47	Y	NEG			NDC		COMPLETED	No
47	1/29/2020	Q1	Jan_Mar	M	23	15_24	P-BC	29-Jan-20	NEW		COMMUNITY						1/30/2020	POS	1/29/2020	T									63	G	NEG			NDC	2/5/2020	COMPLETED	No
48	1/29/2020	Q1	Jan_Mar	F	17	15_24	P-BC	29-Jan-20	NEW		COMMUNITY		3				1/31/2020	POS	1/29/2020	T			3/26/2020	NEG	4/29/2020	NEG	6/17/2020	NEG	57	G	NEG			NDC		COMPLETED	No
49	1/29/2020	Q1	Jan_Mar	M	25	25_49	EPTB	29-Jan-20	NEW		COMMUNITY		5																50	Y	NEG			NDC		COMPLETED	No
50	1/29/2020	Q1	Jan_Mar	F	26	25_49	P-BC	29-Jan-20	NEW		COMMUNITY						1/30/2020	POS	1/29/2020	T	4/20/2020	NEGATIVE	5/19/2020	NEG	7/14/2020	NEG	7/14/2020	NEG	48	Y	NEG			NDC		CURED	No
52	1/30/2020	Q1	Jan_Mar	F	60	>49	P-BC	30-Jan-20	NEW		COMMUNITY	20	18				1/31/2020	POS	1/30/2020	T									47	Y	NEG			NDC		COMPLETED	No
54	2/3/2020	Q1	Jan_Mar	F	60	>49	EPTB	3-Feb-20	NEW		FACILITY																		60	G	NEG			NDC	7/2/2020	CURED	No
55	2/4/2020	Q1	Jan_Mar	M	45	25_49	P-CD	4-Feb-20	NEW		FACILITY																		54	G	KNOWN HIV+	YES		NDC	2/4/2020	COMPLETED	No
56	2/6/2020	Q1	Jan_Mar	F	73	>49	P-BC	6-Feb-20	NEW		COMMUNITY	20	9	YES		3	2/6/2020	POS	2/5/2020										48	G	NEG			NDC		LOST TO FOLLOW UP	Yes
57	2/7/2020	Q1	Jan_Mar	F	80	>49	EPTB	7-Feb-20	NEW		FACILITY																		35		KNOWN HIV+	YES		NDC		COMPLETED	No
58	2/10/2020	Q1	Jan_Mar	F	22	15_24	P-BC	10-Feb-20	NEW		FACILITY	12	8	YES		1	2/11/2020	POS					4/9/2020	NEG			7/30/2020	NEG	40	Y	NEG			NDC		CURED	No
59	2/11/2020	Q1	Jan_Mar	M	40	25_49	P-BC	11-Feb-20	NEW		COMMUNITY	12	7	YES	0	0	2/11/2020	POS					4/14/2020	++	5/14/2020	NEG	6/11/2020	NEG	33	R	NEG			NDC		CURED	No
60	2/4/2020	Q1	Jan_Mar	M	35	25_49	EPTB	4-Feb-20	NEW		COMMUNITY																		39	Y	NEG			NDC		COMPLETED	No
61	2/13/2020	Q1	Jan_Mar	M	23	15_24	P-BC	13-Feb-20	NEW		FACILITY						2/18/2020	POS	2/13/2020	T			4/15/2020	+	6/10/2020	NEG	9/19/2020	NEG	57	G	NEG			NDC		CURED	No
62	2/13/2020	Q1	Jan_Mar	M	53	>49	P-BC	13-Feb-20	NEW		COMMUNITY		2						2/13/2020	T					6/8/2020	NEG	7/5/2020	NEG	49	Y	KNOWN HIV+	YES		NDC	2/27/2020	CURED	No
63	2/14/2020	Q1	Jan_Mar	M	26	25_49	P-BC	14-Feb-20	NEW		COMMUNITY		1				3/10/2020	NEG	2/14/2020	T			4/19/2020	NEG	5/5/2020	NEG	6/25/2020	NEG	49	Y	NEG			NDC		CURED	No
64	2/18/2020	Q1	Jan_Mar	F	60	>49	P-BC	18-Feb-20	NEW		FACILITY	3					2/15/2020	POS	2/18/2020	T									40	Y	NEG			NDC	3/3/2020	CURED	No
65	2/17/2020	Q1	Jan_Mar	M	25	25_49	P-BC	17-Feb-20	NEW		COMMUNITY						2/18/2020	POS	2/17/2020	T			4/14/2020	+++	5/13/2020	NEG	8/4/2020	NEG	61	G	NEG			NDC		CURED	No
66	2/17/2020	Q1	Jan_Mar	M	42	25_49	P-BC	17-Feb-20	NEW		COMMUNITY	1					2/18/2020	POS	2/17/2020	T									46	R	NEG			NDC	2/27/2020	COMPLETED	No
67	2/18/2020	Q1	Jan_Mar	F	50	>49	P-BC	18-Feb-20	NEW		FACILITY						2/19/2020	POS	2/17/2020	T			3/30/2020	NEG	7/23/2020	NEG	8/24/2020	NEG	40	Y	NEG			NDC		CURED	No
68	2/18/2020	Q1	Jan_Mar	F	50	>49	P-BC	18-Feb-20	NEW		COMMUNITY						2/22/2020	POS	2/18/2020	T									61	Y	NEG			NDC	2/27/2020	COMPLETED	No
69	2/19/2020	Q1	Jan_Mar	F	40	25_49	P-BC	19-Feb-20	NEW		FACILITY						2/21/2020	POS	2/19/2020	T									44	Y	KNOWN HIV+	YES	2/15/2019	NDC		COMPLETED	No
72	2/22/2020	Q1	Jan_Mar	M	33	25_49	EPTB	22-Feb-20	NEW		FACILITY																		61	G	NEG			NDC		DIED	Yes
73	2/24/2020	Q1	Jan_Mar	F	41	25_49	P-BC	24-Feb-20	NEW		FACILITY						2/25/2020	POS	2/24/2020	T									40	Y	NEG			NDC	4/28/2020	LOST TO FOLLOW UP	Yes
74	2/25/2020	Q1	Jan_Mar	F	70	>49	P-CD	25-Feb-20	NEW		FACILITY						2/25/2020	NEG											41.5	Y	NEG			NDC		COMPLETED	No
75	2/25/2020	Q1	Jan_Mar	F	33	25_49	P-BC	25-Feb-20	NEW		COMMUNITY								2/25/2020	T									45	Y	NEG			NDC		LOST TO FOLLOW UP	Yes
76	2/25/2020	Q1	Jan_Mar	F	60	>49	P-BC	25-Feb-20	NEW		COMMUNITY						2/28/2020	POS	2/25/2020	T			4/21/2020	NEG	6/16/2020	NEG	7/14/2020		41	Y	NEG			NDC		CURED	No
77	2/25/2020	Q1	Jan_Mar	F	27	25_49	P-BC	25-Feb-20	NEW	2 = TB Contact	FACILITY								2/25/2020	T									34	R	KNOWN HIV+	YES	12/15/2019	NDC		DIED	Yes
78	2/26/2020	Q1	Jan_Mar	F	66	>49	P-BC	26-Feb-20	NEW		FACILITY						2/27/2020	NEG	2/26/2020	T			4/22/2020	ND	5/20/2020	NEG	7/25/2020	NEG	37	Y	NEG			NDC		CURED	No
79	2/27/2020	Q1	Jan_Mar	M	35	25_49	P-BC	27-Feb-20	NEW		FACILITY						2/28/2020	POS	2/27/2020	T			4/23/2020	NEG	6/11/2020	++			58		NEG			NDC		COMPLETED	No
80	2/28/2020	Q1	Jan_Mar	F	36	25_49	EPTB	28-Feb-20	NEW		FACILITY																			R	KNOWN HIV+	YES		NDC		CURED	No
81	2/28/2020	Q1	Jan_Mar	M	27	25_49	P-BC	28-Feb-20	RELAPSED		FACILITY								2/28/2020	T									70		NEG			NDC		LOST TO FOLLOW UP	Yes
82	3/4/2020	Q1	Jan_Mar	M	72	>49	P-BC	4-Mar-20	NEW		FACILITY						3/4/2020	POS	3/4/2020	T			4/28/2020	NEG					60	G	NEG			NDC		COMPLETED	No
83	3/6/2020	Q1	Jan_Mar	M	58	>49	P-BC	6-Mar-20	NEW		FACILITY	3		YES					3/6/2020	T			8/24/2020	NEG					49	Y	NEG			NDC		COMPLETED	No
84	3/9/2020	Q1	Jan_Mar	M	58	>49	P-BC	9-Mar-20	NEW		FACILITY	4		YES			3/12/2020	POS	3/9/2020	T									46	Y	NEG			NDC	3/19/2020	LOST TO FOLLOW UP	Yes
85	3/11/2020	Q1	Jan_Mar	M	29	25_49	P-BC	11-Mar-20	NEW		FACILITY	1		YES			3/10/2020	NEG	3/10/2020	T			4/28/2020	NEG					40	R	NEG			NDC	4/28/2020	LOST TO FOLLOW UP	Yes
86	3/10/2020	Q1	Jan_Mar	F	65	>49	EPTB	10-Mar-20	NEW		FACILITY	5		NO							3/10/2020								52	G	NEG			NDC	3/10/2020	COMPLETED	No
87	3/1/2020	Q1	Jan_Mar	M	40	25_49	P-BC	1-Mar-20	TREATMENT AFTER LTFU		FACILITY						2/8/2020	POS	3/10/2020	T			5/23/2020	NEG	6/26/2020	NEG	7/21/2020	NEG	54		NEG			NDC		CURED	No
88	3/12/2020	Q1	Jan_Mar	F	34	25_49	EPTB	12-Mar-20	NEW		FACILITY																		54	G	NEG			NDC	3/12/2020	CURED	No
89	12/3/2020	Q1	Jan_Mar	M	40	25_49	P-BC	3-Dec-19	NEW		FACILITY								12/3/2019	T							4/6/2020	NEG	42	G	NEG			NDC		CURED	No
90	3/13/2020	Q1	Jan_Mar	M	35	25_49	P-CD	13-Mar-20	NEW		FACILITY								3/13/2020	N									57	Y	KNOWN HIV+	YES		NDC		DIED	Yes
91	3/13/2020	Q1	Jan_Mar	F	40	25_49	P-BC	13-Mar-20	NEW		FACILITY		2	YES					3/13/2020	T			5/8/2020	NEG	7/3/2020	NEG	8/1/2020	NEG	40	Y	NEG			NDC		COMPLETED	No
92	3/11/2020	Q1	Jan_Mar	M	88	>49	EPTB	11-Mar-20	NEW		FACILITY	1		NO															48	Y	NEG			NDC		LOST TO FOLLOW UP	Yes
93	3/14/2020	Q1	Jan_Mar	F	38	25_49	P-BC	14-Mar-20	TREATMENT AFTER LTFU		FACILITY						3/12/2020	NEG	3/11/2020	T									57	Y	NEG			NDC		COMPLETED	No
94	3/16/2020	Q1	Jan_Mar	M	20	15_24	EPTB	16-Mar-20	NEW		FACILITY																			G	NEG			NDC		COMPLETED	No
95	3/16/2020	Q1	Jan_Mar	M	35	25_49	P-BC	16-Mar-20	NEW		FACILITY						3/20/2020	POS	3/16/2020	T										G	NEG			NDC		DIED	Yes
96	3/15/2020	Q1	Jan_Mar	F	90	>49	P-BC	15-Mar-20	NEW		FACILITY								3/15/2020	T										Y	NEG			NDC		DIED	Yes
97	2/28/2020	Q1	Jan_Mar	M	40	25_49	P-BC	28-Feb-20	NEW		FACILITY																		51	Y	KNOWN HIV+	YES	8/15/2013	NDC		COMPLETED	No
98	3/19/2020	Q1	Jan_Mar	F	65	>49	EPTB	19-Mar-20	NEW		FACILITY								3/19/2020	N											NEG			NDC		DIED	Yes
99	3/18/2020	Q1	Jan_Mar	M	32	25_49	P-BC	18-Mar-20	NEW		FACILITY								3/18/2020	T									83	G	NEG			NDC		COMPLETED	No
100	3/18/2020	Q1	Jan_Mar	M	45	25_49	P-CD	18-Mar-20	RELAPSED		FACILITY	2																	45	Y	NEG			NDC		LOST TO FOLLOW UP	Yes
101	3/20/2020	Q1	Jan_Mar	M	58	>49	P-CD	20-Mar-20	RELAPSED		FACILITY								3/18/2020	N			3/18/2020						45	Y	NEG			NDC		COMPLETED	No
102	3/20/2020	Q1	Jan_Mar	F	40	25_49	EPTB	20-Mar-20	NEW		FACILITY			YES		2													55	G	NEG			NDC		COMPLETED	No
103	3/21/2020	Q1	Jan_Mar	F	45	25_49	EPTB	21-Mar-20	NEW		FACILITY																				KNOWN HIV+	YES	6/15/2013	NDC		DIED	Yes
104	3/21/2020	Q1	Jan_Mar	M	19	15_24	P-BC	21-Mar-20	NEW		FACILITY						3/24/2020	POS	3/21/2020	T			3/21/2020						51	G	NEG			NDC		COMPLETED	No
105	3/23/2020	Q1	Jan_Mar	M	23	15_24	P-BC	23-Mar-20	NEW		FACILITY						3/24/2020	POS	3/23/2020	T									62		NEG			NDC	4/14/2020	COMPLETED	No
106	3/23/2020	Q1	Jan_Mar	M	30	25_49	P-BC	23-Mar-20	TREATMENT AFTER LTFU		FACILITY						3/24/2020	POS	3/23/2020	T									50		NEG			NDC		LOST TO FOLLOW UP	Yes
107	3/23/2020	Q1	Jan_Mar	M	36	25_49	P-BC	23-Mar-20	NEW		FACILITY						3/24/2020	POS	3/23/2020	T									57	Y	KNOWN HIV+	YES	4/15/2016	NDC		COMPLETED	No
108	3/23/2020	Q1	Jan_Mar	F	28	25_49	P-BC	23-Mar-20	NEW		FACILITY						3/24/2020	POS	3/23/2020	T									54	G	NEG			NDC	3/25/2020	COMPLETED	No
109	3/12/2020	Q1	Jan_Mar	F	28	25_49	EPTB	12-Mar-20	NEW		FACILITY																		35	R	NEG			NDC	4/30/2020	COMPLETED	No
109	3/30/2020	Q1	Jan_Mar	F	26	25_49	P-BC	30-Mar-20	NEW		FACILITY	1		YES			3/30/2020	POS	3/30/2020	T			5/26/2020	NEG	7/22/2020	NEG	8/18/2020	NEG	51	G	KNOWN HIV+	YES	6/15/2019	NDC		COMPLETED	No
110	3/30/2020	Q1	Jan_Mar	M	20	15_24	P-BC	30-Mar-20	NEW		FACILITY	2		YES			3/31/2020	POS	3/30/2020	T			6/6/2020	NEG	8/12/2020	NEG	9/5/2020	NEG	52	G	NEG			NDC		COMPLETED	No
111	3/31/2020	Q1	Jan_Mar	M	20	15_24	P-BC	31-Mar-20	NEW		FACILITY						4/1/2020	POS	3/31/2020	T			5/26/2020	NEG	6/23/2020	NEG	9/14/2020	NEG	43	Y	NEG			NDC		COMPLETED	No
112	3/31/2020	Q1	Jan_Mar	M	25	25_49	P-BC	31-Mar-20	NEW		COMMUNITY	2		YES			4/1/2020	POS	3/31/2020	T			5/30/2020	NEG			8/21/2020	NEG	63	G	NEG			NDC		COMPLETED	No
113	3/31/2020	Q1	Jan_Mar	M	52	>49	P-BC	31-Mar-20	NEW		FACILITY	1		YES					3/31/2020	T											KNOWN HIV+	YES	6/15/2017	NDC		DIED	Yes
114	3/31/2020	Q1	Jan_Mar	F	20	15_24	P-BC	31-Mar-20	NEW		COMMUNITY						4/15/2020	POS	4/1/2020	T									46	G	NEG			NDC		DIED	Yes
115	4/1/2020	Q2	Apr_Jun	F	43	25_49	P-BC	1-Apr-20	NEW		COMMUNITY	1					4/11/2020	POS	4/1/2020	T			4/11/2020	NEG							KNOWN HIV+	YES	6/15/2018	NDC		COMPLETED	No
116	4/3/2020	Q2	Apr_Jun	M	40	25_49	EPTB	3-Apr-20	NEW		COMMUNITY																				NEG			NDC		LOST TO FOLLOW UP	Yes
117	4/5/2020	Q2	Apr_Jun	M	32	25_49	P-BC	5-Apr-20	NEW		FACILITY	3					4/5/2020	POS	4/5/2020	T			6/11/2020	++	8/28/2020	NEG	9/29/2020	NEG	49	G	NEW HIV+			NDC		CURED	No
118	4/6/2020	Q2	Apr_Jun	M	20	15_24	EPTB	6-Apr-20	NEW		FACILITY																		68	G	NEG			NDC	4/6/2020	COMPLETED	No
119	4/6/2020	Q2	Apr_Jun	F	75	>49	P-BC	6-Apr-20	NEW		COMMUNITY						4/7/2020	POS	4/6/2020	T			6/4/2020	NEG					46	G	NEG			NDC		LOST TO FOLLOW UP	Yes
120	4/7/2020	Q2	Apr_Jun	F	48	25_49	EPTB	7-Apr-20	NEW		COMMUNITY																				NEG			NDC		DIED	Yes
121	4/7/2020	Q2	Apr_Jun	M	70	>49	P-BC	7-Apr-20	NEW		COMMUNITY								4/7/2020	T			6/2/2020	NEG	7/27/2020	NEG			50	Y	NEG			NDC		COMPLETED	No
122	4/6/2020	Q2	Apr_Jun	M	45	25_49	P-BC	6-Apr-20	NEW		FACILITY						4/9/2020	NEG	4/11/2020	N					8/25/2020	+			57		NEG			NDC		FAILED	Yes
123	4/3/2020	Q2	Apr_Jun	F	16	15_24	P-BC	3-Apr-20	NEW		FACILITY	2					4/11/2020	POS	4/2/2020	T									45		NEG			NDC	5/15/2020	CURED	No
124	4/8/2020	Q2	Apr_Jun	F	29	25_49	P-BC	8-Apr-20	TREATMENT AFTER LTFU		FACILITY								4/8/2020	T									45		NEG			NDC	4/8/2020	FAILED	Yes
125	4/9/2020	Q2	Apr_Jun	F	50	>49	EPTB	9-Apr-20	NEW		FACILITY																		40		NEG			NDC		COMPLETED	No
126	4/9/2020	Q2	Apr_Jun	F	50	>49	P-CD	9-Apr-20	NEW		COMMUNITY																		45	Y	NEG			NDC		COMPLETED	No
127	4/14/2020	Q2	Apr_Jun	M	30	25_49	P-CD	14-Apr-20	NEW		FACILITY																		62		NEG			NDC		COMPLETED	No
128	4/15/2020	Q2	Apr_Jun	F	31	25_49	P-BC	15-Apr-20	NEW		COMMUNITY	3					4/16/2020	POS	4/15/2020	T			6/10/2020	+					45		KNOWN HIV+	YES	6/15/2010	NDC		DIED	Yes
129	4/15/2020	Q2	Apr_Jun	M	32	25_49	P-BC	15-Apr-20	TREATMENT AFTER LTFU		FACILITY						4/15/2020	POS	4/15/2020	T									43		NEG			NDC		COMPLETED	No
130	4/16/2020	Q2	Apr_Jun	F	31	25_49	P-BC	16-Apr-20	TREATMENT AFTERFAILURE		FACILITY	1					4/14/2020	POS	4/15/2020	T					9/23/2020	NEG			45	G	NEG			NDC		COMPLETED	No
131	4/16/2020	Q2	Apr_Jun	M	64	>49	P-CD	16-Apr-20	NEW		FACILITY																		50	Y	KNOWN HIV+	YES	6/15/2020	NDC		DIED	Yes
132	4/16/2020	Q2	Apr_Jun	F	68	>49	P-CD	16-Apr-20	NEW		COMMUNITY																		38		NEG			NDC	6/15/2020	COMPLETED	No
133	4/17/2020	Q2	Apr_Jun	F	25	25_49	EPTB	17-Apr-20	NEW	2 = TB Contact	FACILITY																		57		NEG			NDC		COMPLETED	No
134	4/21/2020	Q2	Apr_Jun	F	80	>49	P-BC	21-Apr-20	NEW		FACILITY	2							4/21/2020	T									39		NEG			NDC		COMPLETED	No
135	4/21/2020	Q2	Apr_Jun	F	35	25_49	EPTB	21-Apr-20	NEW		FACILITY																		52	G	NEG			NDC		COMPLETED	No
136	4/21/2020	Q2	Apr_Jun	F	20	15_24	P-BC	21-Apr-20	NEW	2 = TB Contact	FACILITY								4/11/2020	T									47	R	NEG			NDC		DIED	Yes
137	4/21/2020	Q2	Apr_Jun	F	28	25_49	EPTB	21-Apr-20	NEW		FACILITY																		42	R	NEG			NDC		COMPLETED	No
138	4/22/2020	Q2	Apr_Jun	F	51	>49	P-BC	22-Apr-20	NEW		FACILITY								4/21/2020	N										G	NEW HIV+	NO	4/21/2020	NDC		COMPLETED	No
139	4/28/2020	Q2	Apr_Jun	M	26	25_49	P-CD	28-Apr-20	RELAPSED		FACILITY								4/28/2020	N									50	Y	NEG			NDC		COMPLETED	No
140	4/28/2020	Q2	Apr_Jun	F	34	25_49	P-BC	28-Apr-20	NEW		FACILITY	2					4/29/2020	POS	4/28/2020	T			5/26/2020	NEG	6/28/2020	NEG			43	G	NEG			NDC		COMPLETED	No
141	4/29/2020	Q2	Apr_Jun	M	23	15_24	EPTB	29-Apr-20	NEW	3 = Prisoner	FACILITY																		42	Y	NEG			NDC	5/26/2020	COMPLETED	No
142	5/1/2020	Q2	Apr_Jun	M	38	25_49	EPTB	1-May-20	NEW		FACILITY																		54	G	KNOWN HIV+	YES	6/15/2019	NDC		COMPLETED	No
143	5/2/2020	Q2	Apr_Jun	M	38	25_49	P-BC	2-May-20	NEW		COMMUNITY						5/2/2020	POS	5/2/2020	T			6/30/2020	NEG	9/22/2020	NEG	10/20/2020	NEG	54	G	NEG			NDC		CURED	No
144	5/4/2020	Q2	Apr_Jun	M	58	>49	P-CD	4-May-20	NEW		FACILITY								5/4/2020	N									45	Y	KNOWN HIV+	YES	4/4/2020	NDC		COMPLETED	No
145	5/4/2020	Q2	Apr_Jun	M	15	15_24	P-CD	4-May-20	NEW		FACILITY								5/4/2020	N									46	Y	NEG			NDC		LOST TO FOLLOW UP	Yes
146	5/4/2020	Q2	Apr_Jun	F	76	>49	EPTB	4-May-20	NEW		FACILITY								5/10/2020	N									38		NEG			NDC		COMPLETED	No
147	5/11/2020	Q2	Apr_Jun	F	22	15_24	P-BC	11-May-20	NEW		FACILITY									T									56		NEG			NDC	7/5/2020	CURED	No
148	5/11/2020	Q2	Apr_Jun	M	35	25_49	P-BC	11-May-20	NEW		FACILITY						5/16/2020	NEG	5/11/2020	T			7/27/2020	NEG	9/5/2020	NEG	10/28/2020	NEG	47		NEG			NDC	6/19/2020	CURED	No
149	3/29/2020	Q2	Apr_Jun	M	30	25_49	P-BC	29-Mar-20	TREATMENT AFTER LTFU		FACILITY								3/29/2020	T											KNOWN HIV+	YES		NDC		LOST TO FOLLOW UP	Yes
150	5/15/2020	Q2	Apr_Jun	F	31	25_49	P-BC	15-May-20	NEW		FACILITY						15-May-20	POS	14-May-20	T			7/26/2020	NEG			11/12/2020	NEG	43		NEG			NDC		CURED	No
151	5/15/2020	Q2	Apr_Jun	M	50	>49	P-BC	15-May-20	NEW		FACILITY						14-May-20	NEG	15-May-20	T									36	R	NEG			NDC		DIED	Yes
152	5/16/2020	Q2	Apr_Jun	M	52	>49	P-CD	16-May-20	NEW		FACILITY								16-May-20	N					10/26/2020	NEG	2/19/2021	NEG	54	G	NEG			NDC		COMPLETED	No
153	5/18/2020	Q2	Apr_Jun	M	31	25_49	P-BC	18-May-20	NEW		FACILITY						19-May-20	POS	18-May-20	T									54	G	NEG			NDC		COMPLETED	No
154	5/19/2020	Q2	Apr_Jun	M	80	>49	P-CD	19-May-20	NEW		FACILITY								18-May-20	N											NEG			NDC		LOST TO FOLLOW UP	Yes
155	5/20/2020	Q2	Apr_Jun	F	40	25_49	P-BC	20-May-20	NEW		FACILITY						20-May-20	NEG	20-May-20	T			8/18/2020	NEG			10/6/2020	NEG			NEG			NDC		CURED	No
156	5/21/2020	Q2	Apr_Jun	M	52	>49	P-BC	21-May-20	NEW		FACILITY						22-May-20	POS	21-May-20	T									40	G	NEG			NDC		DIED	Yes
157	5/23/2020	Q2	Apr_Jun	F	18	15_24	EPTB	23-May-20	NEW		FACILITY																		48		NEG			NDC		COMPLETED	No
158	5/21/2020	Q2	Apr_Jun	M	21	15_24	EPTB	21-May-20	NEW		FACILITY																		56	G	NEG			NDC		DIED	Yes
159	5/25/2020	Q2	Apr_Jun	F	36	25_49	P-CD	25-May-20	NEW		FACILITY																		100	G	NEG			NDC		COMPLETED	No
160	5/25/2020	Q2	Apr_Jun	F	60	>49	EPTB	25-May-20	NEW		FACILITY																		52	Y	NEG			NDC		COMPLETED	No
161	5/25/2020	Q2	Apr_Jun	M	37	25_49	P-CD	25-May-20	NEW		FACILITY								5/21/2020	N									50	G	KNOWN HIV+	YES	2/6/2020	NDC		DIED	Yes
162	5/25/2020	Q2	Apr_Jun	M	39	25_49	P-BC	25-May-20	NEW		FACILITY						5/25/2020	POS	5/22/2020	T			7/27/2020	NEG	9/25/2020	NEG	10/21/2020				NEG			NDC		CURED	No
163	5/25/2020	Q2	Apr_Jun	M	27	25_49	P-BC	25-May-20	NEW		FACILITY								5/25/2020	N	5/25/2020		7/29/2020	NEG					59	Y	NEG			NDC		COMPLETED	No
164	5/25/2020	Q2	Apr_Jun	F	16	15_24	P-CD	25-May-20	NEW		FACILITY								5/25/2020										69	Y	NEG			NDC	5/25/2020	COMPLETED	No
165	5/26/2020	Q2	Apr_Jun	M	28	25_49	P-BC	26-May-20	NEW		FACILITY		1				5/26/2020	POS	5/25/2020	T			7/21/2020	+	10/20/2020	NEG	10/20/2020	NEG	57		KNOWN HIV+	YES	3/4/2019	NDC		CURED	No
167	5/26/2020	Q2	Apr_Jun	M	43	25_49	P-BC	26-May-20	NEW		FACILITY								5/26/2020	T			8/7/2020	NEG			10/20/2020	NEG	49	Y	NEG			NDC		CURED	No
168	5/27/2020	Q2	Apr_Jun	M	51	>49	EPTB	27-May-20	NEW		FACILITY																		60	Y	NEG			NDC		LOST TO FOLLOW UP	Yes
169	5/27/2020	Q2	Apr_Jun	M	55	>49	P-CD	27-May-20	NEW		FACILITY								5/27/2020	N									55	G	NEG			NDC		COMPLETED	No
170	5/28/2020	Q2	Apr_Jun	F	23	15_24	P-BC	28-May-20	NEW		FACILITY								5/28/2020	T			7/23/2020	NEG	9/15/2020	NEG	1/13/2021	NEG	34	G	NEG			NDC		CURED	No
171	6/4/2020	Q2	Apr_Jun	M	31	25_49	P-BC	4-Jun-20	NEW		FACILITY								6/4/2020	T	6/4/2020										KNOWN HIV+	YES	6/4/2020	NDC		DIED	Yes
172	6/5/2020	Q2	Apr_Jun	M	44	25_49	P-BC	5-Jun-20	NEW		FACILITY						6/1/2020	POS	6/1/2020	T											KNOWN HIV+	YES	6/15/2020	NDC		CURED	No
173	6/5/2020	Q2	Apr_Jun	M	36	25_49	P-CD	5-Jun-20	NEW		FACILITY								5/27/2020	N	5/27/2020										NEG			NDC		COMPLETED	No
174	5/28/2020	Q2	Apr_Jun	M	50	>49	P-BC	28-May-20	NEW		FACILITY								6/4/2020	T					9/6/2020	NEG					NEG			NDC	6/5/2020	LOST TO FOLLOW UP	Yes
175	6/5/2020	Q2	Apr_Jun	M	22	15_24	P-BC	5-Jun-20	NEW		FACILITY						6/6/2020	POS	6/5/2020	T			7/29/2020	NEG	9/30/2020	NEG	10/28/2020	NEG			NEG			NDC		CURED	No
176	6/6/2020	Q2	Apr_Jun	F	30	25_49	P-BC	6-Jun-20	NEW		FACILITY						6/15/2020	POS	6/6/2020	T	6/5/2020								49	G	NEG			NDC		LOST TO FOLLOW UP	Yes
177	6/6/2020	Q2	Apr_Jun	F	30	25_49	EPTB	6-Jun-20	NEW		FACILITY																		41.5	Y	NEG			NDC	7/6/2020	COMPLETED	No
178	6/6/2020	Q2	Apr_Jun	F	46	25_49	P-BC	6-Jun-20	NEW		FACILITY						6/10/2020	POS	6/10/2020	T			8/14/2020	NEG					45.8		NEG			NDC		COMPLETED	No
179	6/10/2020	Q2	Apr_Jun	F	19	15_24	P-BC	10-Jun-20	NEW		FACILITY						9/19/2020	POS	6/10/2020	T	6/9/2020		9/16/2020	+					48		NEG			NDC		LOST TO FOLLOW UP	Yes
180	6/10/2020	Q2	Apr_Jun	F	23	15_24	P-BC	10-Jun-20	NEW	2 = TB Contact	FACILITY		1	YES		1			6/10/2020	T			8/4/2020	NEG	9/30/2020	NEG	10/28/2020	NEG	53	G	NEG			NDC	9/2/2020	CURED	No
181	6/10/2020	Q2	Apr_Jun	M	29	25_49	P-BC	10-Jun-20	NEW	9 = Tobacco user	FACILITY								6/10/2020	T			8/4/2020	NEG	8/30/2020	NEG	10/28/2020	NEG	44	R	NEG			NDC		CURED	No
182	6/10/2020	Q2	Apr_Jun	M	30	25_49	P-BC	10-Jun-20	NEW	9 = Tobacco user	FACILITY						8/4/2020	POS	6/10/2020	T			8/8/2020	NEG			10/28/2020	NEG	46	Y	NEG			NDC		CURED	No
183	6/10/2020	Q2	Apr_Jun	M	40	25_49	P-BC	10-Jun-20	NEW	9 = Tobacco user	FACILITY								6/10/2020	T									52	R	NEG			NDC		LOST TO FOLLOW UP	Yes
184	6/10/2020	Q2	Apr_Jun	M	94	>49	P-CD	10-Jun-20	NEW		FACILITY								6/10/2020	N	6/8/2020								52	G	NEG			NDC		COMPLETED	No
185	6/2/2020	Q2	Apr_Jun	M	30	25_49	EPTB	2-Jun-20	NEW		FACILITY								5/14/2020	N	5/14/2020								52	Y	NEG			NDC		COMPLETED	No
186	6/12/2020	Q2	Apr_Jun	M	30	25_49	P-BC	12-Jun-20	NEW		FACILITY										6/11/2020	NEGATIVE	7/12/2020	NEG			11/18/2020	NEG	48		KNOWN HIV+	YES		NDC		DIED	Yes
187	6/16/2020	Q2	Apr_Jun	F	31	25_49	P-BC	16-Jun-20	NEW		FACILITY	1					6/18/2020	POS	6/15/2020	T									36	Y	KNOWN HIV+	YES		NDC		LOST TO FOLLOW UP	Yes
188	6/16/2020	Q2	Apr_Jun	F	40	25_49	P-BC	16-Jun-20	NEW	2 = TB Contact	FACILITY	2		YES		1	6/17/2020	POS	6/16/2020	T			8/10/2020	+	10/8/2020	NEG	11/9/2020	NEG	46	R	NEG			NDC		CURED	No
189	6/16/2020	Q2	Apr_Jun	F	23	15_24	P-BC	16-Jun-20	NEW		FACILITY		1				6/18/2020	POS	6/16/2020	T					10/10/2020	NEG	11/18/2020	NEG	40	Y	NEG			NDC		CURED	No
190	6/17/2020	Q2	Apr_Jun	F	40	25_49	P-BC	17-Jun-20	NEW		FACILITY						6/18/2020	POS	6/16/2020	T			9/9/2020	+	10/17/2020	NEG	11/19/2020	NEG	39	R	NEG			NDC		CURED	No
191	6/17/2020	Q2	Apr_Jun	M	40	25_49	P-CD	17-Jun-20	NEW		FACILITY																		60	G	NEG			NDC		COMPLETED	No
192	6/17/2020	Q2	Apr_Jun	F	70	>49	P-CD	17-Jun-20	NEW		FACILITY																		56	R	NEG			NDC		COMPLETED	No
193	6/17/2020	Q2	Apr_Jun	M	83	>49	P-BC	17-Jun-20	NEW		FACILITY						6/18/2020	POS	6/16/2020	T									47		NEG			NDC		COMPLETED	No
194	6/17/2020	Q2	Apr_Jun	M	50	>49	P-CD	17-Jun-20	NEW		FACILITY																				KNOWN HIV+	YES		NDC		LOST TO FOLLOW UP	Yes
195	6/19/2020	Q2	Apr_Jun	M	22	15_24	EPTB	19-Jun-20	NEW		FACILITY										6/18/2020								37	R	NEG			NDC		COMPLETED	No
196	6/20/2020	Q2	Apr_Jun	F	37	25_49	EPTB	20-Jun-20	NEW		FACILITY										6/19/2020										NEG			NDC		DIED	Yes
197	6/20/2020	Q2	Apr_Jun	M	21	15_24	P-CD	20-Jun-20	NEW		FACILITY										6/19/2020								44		NEG			NDC		COMPLETED	No
198	6/20/2020	Q2	Apr_Jun	M	51	>49	P-BC	20-Jun-20	NEW		FACILITY						6/20/2020	POS	6/19/2020	T			8/18/2020	+++	10/23/2020	NEG			53		NEG			NDC		COMPLETED	No
199	5/18/2020	Q2	Apr_Jun	M	73	>49	P-BC	18-May-20	TREATMENT AFTER LTFU		FACILITY						5/21/2020	NEG	5/17/2020	T									50		NEG			NDC		DIED	Yes
200	6/22/2020	Q2	Apr_Jun	F	28	25_49	P-BC	22-Jun-20	NEW	1 = Health worker	FACILITY								6/22/2020	T					11/17/2020	NEG			45	G	NEG			NDC	6/22/2020	COMPLETED	No
201	6/22/2020	Q2	Apr_Jun	F	27	25_49	P-CD	22-Jun-20	NEW	1 = Health worker	FACILITY								6/19/2020	N									42	R	NEG			NDC		LOST TO FOLLOW UP	Yes
202	6/22/2020	Q2	Apr_Jun	F	59	>49	EPTB	22-Jun-20	NEW		FACILITY																		43	Y	NEG			NDC		COMPLETED	No
203	6/23/2020	Q2	Apr_Jun	M	77	>49	P-BC	23-Jun-20	NEW		FACILITY	5	3	YES		5	6/23/2020	POS	6/23/2020	T	6/22/2020								52	R	NEG			NDC		CURED	No
204	6/25/2020	Q2	Apr_Jun	M	36	25_49	EPTB	25-Jun-20	NEW		FACILITY	2																	54	Y	NEG			NDC	8/19/2020	COMPLETED	No
205	6/26/2020	Q2	Apr_Jun	M	31	25_49	P-BC	26-Jun-20	NEW		FACILITY		2				6/27/2020	POS	6/26/2020	T	6/26/2020		6/26/2020	NEG	10/28/2020	NEG	10/28/2020	NEG	61	G	NEG			NDC	8/21/2020	CURED	No
206	6/26/2020	Q2	Apr_Jun	F	45	25_49	P-BC	26-Jun-20	NEW		FACILITY	3					6/29/2020	POS	6/26/2020	T	6/26/2020				3/2/2021	NEG	4/29/2021	NEG	43	Y	NEG			NDC		CURED	No
207	5/5/2020	Q2	Apr_Jun	M	42	25_49	P-BC	5-May-20	NEW		FACILITY						7/8/2020	NEG	5/5/2020	T									68	G	KNOWN HIV+	YES		NDC		DIED	Yes
208	6/25/2020	Q2	Apr_Jun	F	77	>49	EPTB	25-Jun-20	NEW		FACILITY																			G	NEG			NDC	8/7/2020	COMPLETED	No
209	6/30/2020	Q2	Apr_Jun	M	54	>49	P-BC	30-Jun-20	NEW		FACILITY						7/8/2020	POS	6/30/2020	T			9/18/2020	NEG						Y	NEG			NDC	9/18/2020	COMPLETED	No
210	7/2/2020	Q3	Jul_Sept	M	24	15_24	P-BC	2-Jul-20	NEW		FACILITY																		51	Y	NEG			NDC	7/3/2020	COMPLETED	No
211	7/2/2020	Q3	Jul_Sept	M	56	>49	P-BC	2-Jul-20	NEW		FACILITY						7/8/2020	POS	7/2/2020	T			8/28/2020	++					49	G	NEG			NDC		COMPLETED	No
212	7/2/2020	Q3	Jul_Sept	M	45	25_49	P-CD	2-Jul-20	NEW		FACILITY								7/2/2020	T	7/1/2020								49	R	NEG			NDC		DIED	Yes
213	7/7/2020	Q3	Jul_Sept	F	70	>49	P-BC	7-Jul-20	TREATMENT AFTER LTFU		COMMUNITY								7/1/2020	N									46	R	NEG			NDC		COMPLETED	No
214	7/7/2020	Q3	Jul_Sept	M	39	25_49	P-BC	7-Jul-20	NEW		FACILITY						7/8/2020	POS	7/7/2020	T			9/2/2020	NEG	9/29/2020	NEG	10/28/2020	NEG	46	R	NEG			NDC		CURED	No
215	7/7/2020	Q3	Jul_Sept	M	22	15_24	P-BC	7-Jul-20	NEW		FACILITY						7/8/2020	POS	7/7/2020	T	7/4/2020								48	R	NEG			NDC		LOST TO FOLLOW UP	Yes
216	7/7/2020	Q3	Jul_Sept	M	48	25_49	EPTB	7-Jul-20	NEW		FACILITY								6/29/2020	N									62	Y	KNOWN HIV+	YES		NDC	7/17/2020	COMPLETED	No
217	7/8/2020	Q3	Jul_Sept	M	25	25_49	EPTB	8-Jul-20	NEW		FACILITY										7/7/2020								52	R	NEG			NDC		COMPLETED	No
218	7/8/2020	Q3	Jul_Sept	F	40	25_49	P-CD	8-Jul-20	NEW		FACILITY								7/7/2020	N	7/7/2020		9/9/2020	NEG					39	Y	KNOWN HIV+	YES		NDC		DIED	Yes
219	7/10/2020	Q3	Jul_Sept	M	39	25_49	P-BC	10-Jul-20	NEW		FACILITY								7/9/2020	T					11/9/2020	NEG	1/25/2021	NEG	76	G	NEW HIV+	NO	7/9/2020	NDC		CURED	No
220	7/10/2020	Q3	Jul_Sept	F	47	25_49	EPTB	10-Jul-20	NEW		COMMUNITY																				NEG			NDC	7/30/2020	DIED	Yes
221	7/12/2020	Q3	Jul_Sept	F	70	>49	P-CD	10-Jul-20	NEW		COMMUNITY								6/23/2020	N										Y	NEG			NDC		LOST TO FOLLOW UP	Yes
222	7/12/2020	Q3	Jul_Sept	F	30	25_49	EPTB	12-Jul-20	NEW		COMMUNITY																		58	Y	NEG			NDC		COMPLETED	No
222	7/15/2020	Q3	Jul_Sept	M	30	25_49	P-BC	15-Jul-20	NEW		FACILITY						7/15/2020	POS	7/15/2020	T			7/9/2020	NEG	11/4/2020	NEG	12/2/2020	NEG	57	G	NEG			NDC		CURED	No
223	7/15/2020	Q3	Jul_Sept	F	80	>49	EPTB	15-Jul-20	NEW		FACILITY																			G	NEG			NDC	7/16/2020	COMPLETED	No
224	7/20/2020	Q3	Jul_Sept	F	27	25_49	P-BC	20-Jul-20	NEW		COMMUNITY						7/25/2020	POS	7/15/2020	T					11/12/2020	NEG	12/10/2020	NEG	48	G	KNOWN HIV+	YES	1/15/2020	NDC		CURED	No
225	7/16/2020	Q3	Jul_Sept	M	62	>49	P-CD	16-Jul-20	NEW		COMMUNITY								7/16/2020	N	7/16/2020									G	NEG			NDC		COMPLETED	No
226	7/4/2020	Q3	Jul_Sept	M	36	25_49	EPTB	4-Jul-20	NEW		FACILITY								7/4/2020	N	7/4/2020								90		KNOWN HIV+	YES	6/15/2016	NDC		DIED	Yes
227	7/18/2020	Q3	Jul_Sept	F	40	25_49	P-BC	18-Jul-20	NEW		FACILITY						7/18/2020	POS	7/17/2020	T	7/17/2020		8/16/2020	NEG	11/8/2020	NEG	12/6/2020	NEG	50	G	NEG			NDC	8/16/2020	CURED	No
228	7/18/2020	Q3	Jul_Sept	M	43	25_49	P-CD	18-Jul-20	NEW		FACILITY																				NEG			NDC		DIED	Yes
229	7/18/2020	Q3	Jul_Sept	M	33	25_49	EPTB	18-Jul-20	NEW		FACILITY																		33	Y	NEG			NDC	7/28/2020	COMPLETED	No
230	7/20/2020	Q3	Jul_Sept	F	70	>49	P-CD	20-Jul-20	NEW		FACILITY								7/13/2020	N									42	R	NEG			NDC		COMPLETED	No
231	7/20/2020	Q3	Jul_Sept	M	34	25_49	P-BC	20-Jul-20	NEW		FACILITY						7/21/2020	NEG	7/19/2020	T			9/15/2020	NEG	11/11/2020	NEG	12/9/2020	NEG	54		NEG			NDC		CURED	No
232	7/2/2020	Q3	Jul_Sept	F	68	>49	EPTB	2-Jul-20	NEW		COMMUNITY	12							7/22/2020	N	7/22/2020								57	G	NEG			NDC		COMPLETED	No
233	7/25/2020	Q3	Jul_Sept	F	60	>49	P-CD	25-Jul-20	NEW		FACILITY								7/24/2020	N	7/24/2020								55	G	NEG			NDC	8/28/2020	COMPLETED	No
234	7/27/2020	Q3	Jul_Sept	M	45	25_49	P-BC	27-Jul-20	NEW		COMMUNITY						7/28/2020	POS	7/27/2020	T			9/22/2020	NEG	10/20/2020	NEG	12/14/2020	NEG	45	Y	NEG			NDC		CURED	No
235	7/27/2020	Q3	Jul_Sept	F	18	15_24	P-BC	27-Jul-20	NEW		FACILITY								7/27/2020	T					11/26/2020	NEG			40	R	NEG			NDC	7/27/2020	CURED	No
236	7/27/2020	Q3	Jul_Sept	F	29	25_49	P-BC	27-Jul-20	NEW		COMMUNITY	6	2				7/29/2020	NEG	7/28/2020	T			9/14/2020	+	11/21/2020	NEG	1/21/2021	NEG	47	Y	NEG			NDC		CURED	No
237	7/27/2020	Q3	Jul_Sept	F	32	25_49	P-BC	27-Jul-20	NEW		FACILITY						7/29/2020	POS	7/28/2020	T			7/21/2020	NEG	11/18/2020	NEG	2/3/2021	NEG	33	R	KNOWN HIV+	YES	6/15/2010	NDC		CURED	No
238	7/29/2020	Q3	Jul_Sept	F	66	>49	EPTB	29-Jul-20	NEW		FACILITY		3	YES		3													67	G	NEG			NDC	9/10/2020	COMPLETED	No
239	7/28/2020	Q3	Jul_Sept	M	21	15_24	EPTB	28-Jul-20	NEW		FACILITY										7/28/2020								49	Y	NEG			NDC		DIED	Yes
240	7/29/2020	Q3	Jul_Sept	M	36	25_49	P-CD	29-Jul-20	NEW		FACILITY								7/21/2020	N	7/21/2020								44	Y	NEG			NDC	8/1/2020	COMPLETED	No
241	7/29/2020	Q3	Jul_Sept	M	60	>49	EPTB	29-Jul-20	NEW		FACILITY																			G	NEG			NDC		DIED	Yes
242	7/31/2020	Q3	Jul_Sept	F	17	15_24	EPTB	31-Jul-20	NEW		FACILITY										7/26/2020								52		NEG			NDC	8/3/2020	COMPLETED	No
243	7/31/2020	Q3	Jul_Sept	F	46	25_49	P-BC	31-Jul-20	NEW		FACILITY	1	1	YES		1	8/3/2020	POS	7/31/2020	T											NEG			NDC		COMPLETED	No
244	7/31/2020	Q3	Jul_Sept	M	31	25_49	P-BC	31-Jul-20	NEW		FACILITY						8/3/2020	POS	7/30/2020	T									51	Y	NEG			NDC		COMPLETED	No
245	7/27/2020	Q3	Jul_Sept	M	48	25_49	EPTB	27-Jul-20	NEW		COMMUNITY								7/20/2020	N	7/24/2020								45		NEG			NDC	9/18/2020	COMPLETED	No
246	7/22/2020	Q3	Jul_Sept	M	60	>49	P-CD	22-Jul-20	NEW		FACILITY								7/22/2020	N											NEG			NDC		COMPLETED	No
247	7/28/2020	Q3	Jul_Sept	F	71	>49	EPTB	28-Jul-20	NEW		FACILITY																		38	Y	NEG			NDC		COMPLETED	No
247	8/1/2020	Q3	Jul_Sept	M	66	>49	EPTB	1-Aug-20	NEW		FACILITY										7/30/2020									Y	KNOWN HIV+	YES		NDC		LOST TO FOLLOW UP	Yes
248	8/1/2020	Q3	Jul_Sept	M	33	25_49	EPTB	1-Aug-20	NEW		FACILITY										7/31/2020								73	G	NEG			NDC	9/4/2020	COMPLETED	No
249	8/3/2020	Q3	Jul_Sept	M	42	25_49	P-BC	3-Aug-20	NEW		FACILITY						8/4/2020	POS	8/3/2020	T			10/1/2020	NEG			12/19/2020	NEG	50	Y	NEG			NDC		CURED	No
250	8/3/2020	Q3	Jul_Sept	M	48	25_49	P-BC	3-Aug-20	NEW		COMMUNITY								8/3/2020	T	8/3/2020		12/2/2020	NEG			2/21/2021	NEG	43	G	NEG			NDC	9/21/2020	CURED	No
251	8/3/2020	Q3	Jul_Sept	M	50	>49	P-BC	3-Aug-20	NEW		COMMUNITY						8/5/2020	POS	8/3/2020	T							1/3/2021	NEG	47	Y	NEG			NDC		CURED	No
252	8/4/2020	Q3	Jul_Sept	M	67	>49	P-BC	4-Aug-20	RELAPSED		FACILITY						8/5/2020	POS	8/4/2020	N	9/2/2020		9/28/2020	NEG			12/9/2020	NEG	43	R	NEG			NDC		CURED	No
253	8/4/2020	Q3	Jul_Sept	M	80	>49	P-CD	4-Aug-20	NEW		FACILITY								8/4/2020	T	9/3/2020								59	G	NEG			NDC		COMPLETED	No
254	8/4/2020	Q3	Jul_Sept	F	43	25_49	P-BC	4-Aug-20	NEW		COMMUNITY								8/4/2020	T	8/4/2020								38	R	NEG			NDC		LOST TO FOLLOW UP	Yes
255	8/5/2020	Q3	Jul_Sept	F	52	>49	P-BC	5-Aug-20	NEW		COMMUNITY																		37	R	NEG			NDC		COMPLETED	No
256	8/5/2020	Q3	Jul_Sept	M	67	>49	P-BC	5-Aug-20	NEW		FACILITY	3	3						8/5/2020	T			10/13/2020	NEG	10/10/2020	NEG	1/6/2021	NEG	43	R	NEG			NDC		CURED	No
257	7/27/2020	Q3	Jul_Sept	M	33	25_49	P-BC	27-Jul-20	NEW		COMMUNITY												9/25/2020	NEG					37	R	NEG			NDC		LOST TO FOLLOW UP	Yes
258	8/6/2020	Q3	Jul_Sept	F	63	>49	P-CD	6-Aug-20	NEW		FACILITY								6/26/2020	T					11/27/2020	++			42	Y	NEG			NDC		COMPLETED	No
259	8/6/2020	Q3	Jul_Sept	M	45	25_49	P-CD	6-Aug-20	RELAPSED		FACILITY										8/6/2020								45	Y	NEG			NDC		LOST TO FOLLOW UP	Yes
260	8/7/2020	Q3	Jul_Sept	M	87	>49	EPTB	7-Aug-20	NEW	2 = TB Contact	FACILITY																		47	G				NDC	1/27/2021	COMPLETED	No
261	8/8/2020	Q3	Jul_Sept	F	23	15_24	EPTB	8-Aug-20	NEW	2 = TB Contact	COMMUNITY																		68	G	NEW HIV+	NO	8/7/2020	NDC	10/5/2020	COMPLETED	No
262	8/7/2020	Q3	Jul_Sept	M	30	25_49	P-CD	7-Aug-20	NEW	2 = TB Contact	FACILITY																		46	R	NEW HIV+	NO	8/7/2020	NDC		LOST TO FOLLOW UP	Yes
263	8/1/2020	Q3	Jul_Sept	M	19	15_24	EPTB	1-Aug-20	NEW	2 = TB Contact	FACILITY										7/31/2020	POSITIVE									NEW HIV+	NO	7/31/2020	NDC		DIED	Yes
264	8/8/2020	Q3	Jul_Sept	M	62	>49	P-BC	8-Aug-20	NEW		COMMUNITY																				NEW HIV+	YES	8/8/2020	NDC	8/18/2020	COMPLETED	No
264	8/10/2020	Q3	Jul_Sept	F	23	15_24	P-BC	10-Aug-20	NEW		FACILITY						8/11/2020	POS	8/10/2020	T			10/5/2020	NEG	12/9/2020	NEG			45	Y	NEG			NDC	8/18/2020	COMPLETED	No
266	8/11/2020	Q3	Jul_Sept	F	38	25_49	P-BC	11-Aug-20	NEW		FACILITY	1	1	YES	1				8/10/2020	T	8/10/2020								56	G	NEG	YES		NDC		LOST TO FOLLOW UP	Yes
267	8/11/2020	Q3	Jul_Sept	M	15	15_24	EPTB	11-Aug-20	NEW		FACILITY										7/14/2020								34	R	NEG			NDC	9/28/2020	COMPLETED	No
268	8/11/2020	Q3	Jul_Sept	M	60	>49	P-CD	11-Aug-20	NEW		FACILITY										8/10/2020										NEG			NDC		DIED	Yes
269	8/11/2020	Q3	Jul_Sept	M	34	25_49	P-CD	11-Aug-20	TREATMENT AFTER LTFU		COMMUNITY																		43	R	KNOWN HIV+	YES		NDC		DIED	Yes
270	8/12/2020	Q3	Jul_Sept	M	75	>49	P-BC	12-Aug-20	NEW		COMMUNITY						8/14/2020	POS	8/12/2020	T			10/6/2020	NEG			1/1/2021	NEG	36	R	NEG			NDC	8/17/2020	CURED	No
271	8/12/2020	Q3	Jul_Sept	F	35	25_49	EPTB	12-Aug-20	NEW		COMMUNITY																		52	G	NEG			NDC	9/12/2020	COMPLETED	No
272	8/12/2020	Q3	Jul_Sept	F	75	>49	P-BC	12-Aug-20	NEW		FACILITY						8/14/2020	NEG	8/12/2020	T									36	R	NEG			NDC	8/18/2020	DIED	Yes
273	8/12/2020	Q3	Jul_Sept	F	31	25_49	EPTB	12-Aug-20	NEW		FACILITY																		75	G	NEG			NDC	8/12/2020	COMPLETED	No
274	8/14/2020	Q3	Jul_Sept	F	22	15_24	P-BC	14-Aug-20	NEW		FACILITY		2	YES	1		9/1/2020	NEG	8/13/2020	T			10/13/2020	NEG	12/11/2020	NEG	1/22/2021	NEG	34	R	NEG			NDC		CURED	No
275	8/11/2020	Q3	Jul_Sept	F	23	15_24	P-BC	11-Aug-20	NEW		FACILITY						8/14/2020	POS	8/11/2020	T			10/8/2020	NEG	12/2/2020	NEG	1/8/2021	NEG	55	G	NEG			NDC		CURED	No
276	8/15/2020	Q3	Jul_Sept	M	80	>49	P-CD	15-Aug-20	NEW		COMMUNITY								8/11/2020	N											NEG			NDC		DIED	Yes
277	8/18/2020	Q3	Jul_Sept	F	60	>49	P-CD	18-Aug-20	NEW		COMMUNITY									N														NDC		DIED	Yes
278	8/18/2020	Q3	Jul_Sept	F	55	>49	EPTB	18-Aug-20	NEW		FACILITY										8/17/2020								90	G	NEG			NDC		COMPLETED	No
279	8/18/2020	Q3	Jul_Sept	M	47	25_49	P-BC	18-Aug-20	NEW		COMMUNITY	2	2	YES	2	2	9/1/2020	NEG	8/18/2020	T	8/18/2020								42	R	NEG			NDC	9/16/2020	DIED	Yes
280	7/22/2020	Q3	Jul_Sept	F	56	>49	P-CD	27-Jul-20	NEW		COMMUNITY								7/22/2020	N									47	G	NEG			NDC	9/20/2020	COMPLETED	No
281	8/19/2020	Q3	Jul_Sept	F	60	>49	P-CD	19-Aug-20	NEW		COMMUNITY								8/18/2020	N									38	R	NEG			NDC		COMPLETED	No
282	8/19/2020	Q3	Jul_Sept	M	20	15_24	P-BC	19-Aug-20	NEW		COMMUNITY								8/19/2020	T			10/13/2020	NEG					50	Y	NEG			NDC		COMPLETED	No
283	8/20/2020	Q3	Jul_Sept	M	31	25_49	P-BC	20-Aug-20	NEW		COMMUNITY						9/1/2020	NEG	8/20/2020	T			10/15/2020	NEG					48	G	NEG			NDC		COMPLETED	No
284	8/21/2020	Q3	Jul_Sept	M	92	>49	EPTB	21-Aug-20	NEW		COMMUNITY																		53	G	NEG			NDC	8/21/2020	LOST TO FOLLOW UP	Yes
285	8/20/2020	Q3	Jul_Sept	F	36	25_49	P-BC	20-Aug-20	NEW		COMMUNITY								8/20/2020	T									53	G	NEG			NDC	8/22/2020	COMPLETED	No
286	8/25/2020	Q3	Jul_Sept	F	75	>49	EPTB	25-Aug-20	NEW		COMMUNITY										8/24/2020										NEG			NDC		COMPLETED	No
287	8/25/2020	Q3	Jul_Sept	M	70	>49	P-BC	25-Aug-20	TREATMENT AFTER LTFU		FACILITY						8/25/2020	POS	8/25/2020	T									53	R	NEG			NDC		LOST TO FOLLOW UP	Yes
288	8/26/2020	Q3	Jul_Sept	M	25	25_49	P-BC	26-Aug-20	NEW		FACILITY		1	YES		1	9/18/2020	POS	8/26/2020	T			10/21/2020	++	12/17/2020	NEG	1/13/2021	NEG	50	Y	NEG			NDC		CURED	No
289	8/26/2020	Q3	Jul_Sept	M	76	>49	P-BC	26-Aug-20	RELAPSED		FACILITY								8/25/2020	T									47	Y	NEG			NDC		COMPLETED	No
290	8/26/2020	Q3	Jul_Sept	M	35	25_49	P-BC	26-Aug-20	NEW		FACILITY								8/26/2020	T									53		NEG			NDC		CURED	No
291	8/27/2020	Q3	Jul_Sept	F	60	>49	P-CD	27-Aug-20	NEW		FACILITY								8/21/2020	N											NEG			NDC		LOST TO FOLLOW UP	Yes
292	8/27/2020	Q3	Jul_Sept	M	29	25_49	P-BC	27-Aug-20	TREATMENT AFTER LTFU		FACILITY						9/1/2020	POS	8/27/2020	T			11/3/2020	NEG			6/20/2020	NEG	52	G	NEG			NDC		CURED	No
293	8/28/2020	Q3	Jul_Sept	M	70	>49	P-BC	28-Aug-20	NEW	2 = TB Contact	FACILITY						9/1/2020	POS	8/28/2020	T			11/14/2020	NEG	1/22/2021	NEG	2/19/2021	NEG	56	Y	NEG			NDC		CURED	No
294	8/31/2020	Q3	Jul_Sept	M	58	>49	P-BC	31-Aug-20	NEW		FACILITY	3	2	YES			9/1/2020	NEG											37	R	NEG			NDC	9/24/2020	COMPLETED	No
295	8/31/2020	Q3	Jul_Sept	M	19	15_24	P-BC	31-Aug-20	NEW		FACILITY						9/1/2020	POS											54		NEG			NDC		LOST TO FOLLOW UP	Yes
296	8/31/2020	Q3	Jul_Sept	M	66	>49	P-CD	31-Aug-20	NEW	2 = TB Contact	FACILITY																		39	R	NEG			NDC		COMPLETED	No
297	8/31/2020	Q3	Jul_Sept	M	40	25_49	P-BC	31-Aug-20	NEW	1 = Health worker	FACILITY								8/31/2020	T			10/26/2020	NEG	1/7/2021	NEG	1/18/2021	NEG	81		NEG			NDC		CURED	No
298	9/1/2020	Q3	Jul_Sept	F	45	25_49	P-BC	1-Sep-20	NEW	2 = TB Contact	FACILITY	4	3	YES		1	9/2/2020	NEG	9/1/2020	T			10/26/2020	NEG	1/19/2021	NEG	3/13/2021	NEG	42	G	NEG			NDC		CURED	No
299	9/1/2020	Q3	Jul_Sept	F	22	15_24	P-BC	1-Sep-20	NEW		FACILITY						9/2/2020	NEG	9/1/2020	T			10/29/2020	++	12/24/2020	NEG	3/17/2021	NEG	50		NEG			NDC		CURED	No
300	9/1/2020	Q3	Jul_Sept	F	60	>49	P-BC	1-Sep-20	NEW	2 = TB Contact	FACILITY	5	6	YES			9/2/2020	NEG	9/1/2020	T			10/18/2020	NEG	12/18/2020	NEG	1/21/2021	NEG	45	R	NEG			NDC	9/24/2020	CURED	No
301	9/2/2020	Q3	Jul_Sept	F	54	>49	P-BC	2-Sep-20	NEW		FACILITY						9/3/2020	NEG	9/2/2020	T			10/13/2020	NEG	12/29/2020	NEG	1/28/2021	NEG	49	G	NEG			NDC		CURED	No
302	9/2/2020	Q3	Jul_Sept	M	30	25_49	P-BC	2-Sep-20	NEW	2 = TB Contact	FACILITY						9/3/2020	NEG	9/2/2020	T	9/1/2020		10/13/2020	NEG							NEG			NDC	10/23/2020	DIED	Yes
303	9/2/2020	Q3	Jul_Sept	F	30	25_49	P-BC	2-Sep-20	NEW		FACILITY	1					9/3/2020	NEG	9/2/2020	T			10/18/2020	NEG					81	G	NEG			NDC	10/21/2020	LOST TO FOLLOW UP	Yes
304	9/2/2020	Q3	Jul_Sept	F	35	25_49	EPTB	2-Sep-20	NEW		FACILITY										9/2/2020								42	Y	NEG			NDC	9/30/2020	COMPLETED	No
305	9/5/2020	Q3	Jul_Sept	M	61	>49	P-BC	5-Sep-20	NEW	2 = TB Contact	FACILITY						9/14/2020	POS	9/5/2020	T			10/28/2020	NEG	12/23/2020	NEG	1/17/2021	NEG	55		NEG			NDC		CURED	No
306	9/7/2020	Q3	Jul_Sept	M	44	25_49	EPTB	7-Sep-20	NEW	2 = TB Contact	FACILITY																		53	G	NEG			NDC		COMPLETED	No
307	9/7/2020	Q3	Jul_Sept	M	23	15_24	P-BC	7-Sep-20	NEW	2 = TB Contact	FACILITY	2					9/8/2020	POS	9/7/2020	T			11/18/2020	NEG	4/20/2021	NEG	8/14/2021	NEG	52	G	NEG			NDC		CURED	No
308	8/8/2020	Q3	Jul_Sept	M	35	25_49	P-BC	8-Aug-20	NEW	2 = TB Contact	FACILITY	1					9/9/2020	POS	9/8/2020	T					3/1/2021	NEG			50	Y	NEG			NDC	10/27/2020	COMPLETED	No
309	9/9/2020	Q3	Jul_Sept	M	74	>49	P-CD	9-Sep-20	NEW	9 = Tobacco user	FACILITY																		42	Y	NEG			NDC	9/21/2020	COMPLETED	No
310	9/9/2020	Q3	Jul_Sept	M	60	>49	EPTB	9-Sep-20	NEW	9 = Tobacco user	FACILITY																		50	G	NEG			NDC		DIED	Yes
311	9/12/2020	Q3	Jul_Sept	M	51	>49	P-CD	12-Sep-20	NEW	9 = Tobacco user	FACILITY	1	11																62	G	NEG			NDC	11/5/2020	COMPLETED	No
312	9/12/2020	Q3	Jul_Sept	M	22	15_24	P-BC	12-Sep-20	NEW	2 = TB Contact	FACILITY	1	7						9/11/2020	T			11/20/2020	NEG					54	G	NEG			NDC	9/12/2020	LOST TO FOLLOW UP	Yes
313	9/15/2020	Q3	Jul_Sept	M	82	>49	P-BC	15-Sep-20	NEW		FACILITY	1					9/24/2020	POS	9/15/2020	T			11/16/2020	NEG					57		NEG			NDC	9/27/2020	LOST TO FOLLOW UP	Yes
314	9/15/2020	Q3	Jul_Sept	M	22	15_24	P-BC	15-Sep-20	NEW		FACILITY								9/15/2020	T			11/11/2020	NEG	2/5/2021	NEG	3/1/2021	NEG	61	G	NEG			NDC		CURED	No
315	9/16/2020	Q3	Jul_Sept	F	70	>49	P-CD	16-Sep-20	NEW	1 = Health worker	FACILITY	1							9/13/2020	N									46	Y	NEG			NDC	9/16/2020	COMPLETED	No
316	9/15/2020	Q3	Jul_Sept	M	24	15_24	EPTB	15-Sep-20	NEW		FACILITY		4	YES		3			9/14/2020	T									54		NEG			NDC		COMPLETED	No
317	9/15/2020	Q3	Jul_Sept	M	73	>49	P-BC	15-Sep-20	NEW		FACILITY								9/15/2020	T									45	Y	NEG			NDC	9/18/2020	LOST TO FOLLOW UP	Yes
318	9/15/2020	Q3	Jul_Sept	M	28	25_49	P-BC	15-Sep-20	NEW		FACILITY		2				9/16/2020	POS	9/15/2020	T			11/12/2020	NEG	1/28/2021	NEG	3/26/2021	NEG	52	R	NEG			NDC		CURED	No
319	9/15/2020	Q3	Jul_Sept	M	34	25_49	P-BC	15-Sep-20	NEW		FACILITY						9/15/2020	POS	9/15/2020	T	9/15/2020		11/12/2020	NEG	3/26/2021	NEG	3/26/2021	NEG	50	Y	NEG			NDC		CURED	No
320	9/18/2020	Q3	Jul_Sept	F	19	15_24	P-BC	18-Sep-20	TREATMENT AFTER LTFU		FACILITY		1						9/18/2020	T									48	G	NEG			NDC		LOST TO FOLLOW UP	Yes
321	9/14/2020	Q3	Jul_Sept	F	70	>49	P-CD	14-Sep-20	NEW		COMMUNITY								9/8/2020	N									49	Y	NEG			NDC	9/22/2020	COMPLETED	No
322	9/22/2020	Q3	Jul_Sept	M	55	>49	P-BC	22-Sep-20	NEW		FACILITY		2						9/21/2020	N			11/17/2020	+	1/13/2021	+	3/10/2021	NEG	58		NEG			NDC		CURED	No
323	9/22/2020	Q3	Jul_Sept	F	25	25_49	EPTB	22-Sep-20	NEW		FACILITY	2	12						9/21/2020	T	9/21/2020								41	Y	NEG			NDC	10/3/2020	COMPLETED	No
324	9/24/2020	Q3	Jul_Sept	F	17	15_24	P-BC	24-Sep-20	NEW		FACILITY		4	YES		4			9/23/2020	T			11/18/2020	NEG	2/8/2021	NEG			51	G	NEG			NDC	9/24/2020	COMPLETED	No
325	9/24/2020	Q3	Jul_Sept	M	44	25_49	P-BC	24-Sep-20	NEW		FACILITY	5	4	YES	5		9/25/2020	NEG	9/24/2020	T	9/23/2020		11/20/2020	NEG	1/4/2021	NEG	2/13/2021	++	58	G	NEG			NDC		CURED	No
326	9/24/2020	Q3	Jul_Sept	F	28	25_49	P-BC	24-Sep-20	NEW		FACILITY	2	3				9/25/2020	NEG	9/24/2020	T	9/24/2020		11/28/2020	NEG	1/29/2021	NEG			50	G	NEG			NDC	10/5/2020	CURED	No
327	9/24/2020	Q3	Jul_Sept	M	66	>49	P-CD	24-Sep-20	NEW		FACILITY	3	4						9/24/2020	N	9/23/2020								65	Y	NEG			NDC	12/2/2020	COMPLETED	No
328	9/26/2020	Q3	Jul_Sept	M	23	15_24	P-BC	26-Sep-20	NEW		FACILITY		2				9/29/2020	POS	9/26/2020	T			11/18/2020	NEG					51	G	NEG			NDC	11/23/2020	COMPLETED	No
329	9/26/2020	Q3	Jul_Sept	F	40	25_49	EPTB	26-Sep-20	NEW		FACILITY										7/25/2020		11/23/2020	+	2/5/2021	NEG					NEG			NDC	10/23/2020	DIED	Yes
330	9/26/2020	Q3	Jul_Sept	M	60	>49	P-CD	26-Sep-20	NEW		FACILITY	2							9/26/2020	N									36	R	NEW HIV+		9/26/2020	NDC		DIED	Yes
331	9/17/2020	Q3	Jul_Sept	M	49	25_49	EPTB	17-Sep-20	NEW		FACILITY								9/16/2020	T	9/16/2020								49	Y	NEG			NDC		COMPLETED	No
332	9/28/2020	Q3	Jul_Sept	F	50	>49	EPTB	28-Sep-20	NEW		FACILITY																		56		NEG			NDC	9/30/2020	DIED	Yes
333	9/28/2020	Q3	Jul_Sept	M	28	25_49	P-BC	28-Sep-20	NEW		FACILITY						9/28/2020	NEG	9/26/2020	T			11/24/2020	NEG	1/26/2021	NEG					NEG			NDC		COMPLETED	No
334	9/27/2020	Q3	Jul_Sept	M	40	25_49	EPTB	27-Sep-20	NEW	2 = TB Contact	FACILITY										9/26/2020									G	KNOWN HIV+	YES	6/15/2017	NDC		LOST TO FOLLOW UP	Yes
335	9/29/2020	Q3	Jul_Sept	F	55	>49	P-BC	29-Sep-20	NEW	2 = TB Contact	FACILITY						9/30/2020	POS	9/28/2020	T			11/25/2020	NEG	1/28/2021	NEG			45	R	NEG			NDC	10/22/2020	COMPLETED	No
336	10/1/2020	Q4	Oct_Dec	F	40	25_49	P-BC	1-Oct-20	NEW	2 = TB Contact	FACILITY	2	2						10/1/2020	T			12/25/2020	NEG	2/17/2021	NEG	3/18/2021	NEG	53	G	NEG			NDC		CURED	No
337	10/1/2020	Q4	Oct_Dec	F	29	25_49	P-BC	1-Oct-20	NEW	2 = TB Contact	FACILITY	5	5						10/1/2020	T			11/25/2020	NEG	2/18/2021	NEG	3/19/2021	NEG	39	Y	KNOWN HIV+	YES	6/15/2018	NDC		CURED	No
338	9/17/2020	Q3	Jul_Sept	M	72	>49	P-BC	17-Sep-20	NEW		FACILITY						9/18/2020	NEG	9/17/2020	T			11/2/2020	NEG					43	Y	NEG			NDC	10/5/2020	LOST TO FOLLOW UP	Yes
339	10/6/2020	Q4	Oct_Dec	M	33	25_49	P-BC	6-Oct-20	NEW	2 = TB Contact	FACILITY	2	1				10/7/2020	NEG	10/5/2020	T			12/27/2020	NEG	1/18/2021	NEG	4/20/2021	NEG	44	R	NEG			NDC		CURED	No
340	10/6/2020	Q4	Oct_Dec	M	40	25_49	P-BC	6-Oct-20	NEW	1 = Health worker	FACILITY	5	5				10/7/2020	POS	10/6/2020	T			12/2/2020	NEG	1/29/2021	NEG	3/1/2021	NEG	47	G	NEG			NDC		CURED	No
341	10/6/2020	Q4	Oct_Dec	M	32	25_49	P-BC	6-Oct-20	NEW	2 = TB Contact	FACILITY	1	3				10/7/2020	POS	10/6/2020	T	10/6/2020		11/30/2020	NEG	2/2/2021	NEG	3/30/2021	NEG	53	Y	NEG			NDC	10/7/2020	CURED	No
342	10/8/2020	Q4	Oct_Dec	F	34	25_49	P-BC	8-Oct-20	NEW	2 = TB Contact	FACILITY						10/9/2020	POS	10/8/2020	T	10/9/2020		12/4/2020	NEG					47	Y	NEG			NDC	10/24/2020	COMPLETED	No
343	10/10/2020	Q4	Oct_Dec	M	49	25_49	EPTB	10-Oct-20	NEW	9 = Tobacco user	FACILITY		4				10/7/2020	NEG					12/4/2020	NEG					46	R	NEG			NDC		COMPLETED	No
344	10/2/2020	Q4	Oct_Dec	F	2	1_4	P-BC	2-Oct-20	NEW	2 = TB Contact	FACILITY		2				10/3/2020	POS	10/1/2020	T	9/28/2020								7	G	NEG			NDC	10/21/2020	LOST TO FOLLOW UP	Yes
345	10/6/2020	Q4	Oct_Dec	F	2	1_4	P-BC	6-Oct-20	NEW	2 = TB Contact	FACILITY	6	6				10/6/2020	POS	10/5/2020	T	9/27/2020								10	G	NEG			NDC	10/13/2020	CURED	No
346	10/12/2020	Q4	Oct_Dec	F	57	>49	P-BC	12-Oct-20	NEW	2 = TB Contact	FACILITY						10/8/2020	POS	10/8/2020	T			1/4/2021	NEG					51	G	NEG			NDC		COMPLETED	No
347	10/13/2020	Q4	Oct_Dec	F	20	15_24	P-BC	13-Oct-20	NEW	2 = TB Contact	FACILITY						10/13/2020	POS	10/13/2020	T							4/28/2021	NEG	47	Y	NEG			NDC	10/14/2020	CURED	No
348	10/13/2020	Q4	Oct_Dec	F	2	1_4	EPTB	13-Oct-20	NEW		FACILITY		1																9	G	NEG			NDC	11/11/2020	COMPLETED	No
349	10/14/2020	Q4	Oct_Dec	M	39	25_49	P-BC	14-Oct-20	NEW	9 = Tobacco user	FACILITY						10/13/2020	POS											63	G	NEG			NDC		DIED	Yes
350	10/14/2020	Q4	Oct_Dec	M	9	5_15	EPTB	14-Oct-20	NEW	2 = TB Contact	FACILITY	2	2								3/9/2020								26	R	NEG			NDC		COMPLETED	No
351	10/14/2020	Q4	Oct_Dec	M	68	>49	P-BC	14-Oct-20	NEW	4 = Refugee	FACILITY	2	2			1	10/15/2020	POS	10/14/2020	T									50	G	NEG			NDC	10/20/2020	COMPLETED	No
352	9/29/2020	Q3	Jul_Sept	M	37	25_49	P-CD	29-Sep-20	NEW	4 = Refugee	FACILITY	4	4		1	1			9/29/2020	N									38	R	KNOWN HIV+	YES		NDC		DIED	Yes
353	10/15/2020	Q4	Oct_Dec	F	3	1_4	EPTB	15-Oct-20	NEW	2 = TB Contact	COMMUNITY												12/10/2020	NEG					14	Y	NEG			NDC	10/21/2020	COMPLETED	No
354	9/10/2020	Q3	Jul_Sept	F	39	25_49	P-BC	10-Sep-20	NEW	2 = TB Contact	FACILITY						9/10/2020	POS	9/10/2020	T									61	G	NEG			NDC		DIED	Yes
355	10/16/2020	Q4	Oct_Dec	F	40	25_49	P-BC	16-Oct-20	NEW	9 = Tobacco user	FACILITY	1	4				10/19/2020	POS	10/16/2020	T	10/16/2020		12/13/2020	NEG					30	R	NEG			NDC	12/13/2020	CURED	No
356	10/17/2020	Q4	Oct_Dec	M	45	25_49	P-CD	17-Oct-20	NEW	10= Mentally Ill	FACILITY								10/17/2020	N	10/17/2020								42	R	NEG			NDC	11/16/2020	COMPLETED	No
357	10/16/2020	Q4	Oct_Dec	M	80	>49	P-BC	16-Oct-20	NEW	2 = TB Contact	FACILITY						10/21/2020	POS	10/21/2020	T									51	R	NEG			NDC		DIED	Yes
358	10/21/2020	Q4	Oct_Dec	M	29	25_49	P-BC	21-Oct-20	NEW	2 = TB Contact	FACILITY						10/22/2020	NEG	10/21/2020	T			12/12/2020	NEG					52	R	NEG			NDC	10/22/2020	COMPLETED	No
359	10/21/2020	Q4	Oct_Dec	M	60	>49	P-BC	21-Oct-20	NEW	2 = TB Contact	FACILITY						10/21/2020	NEG	10/21/2020	T									49	R	NEG			NDC	10/22/2020	CURED	No
360	10/8/2020	Q4	Oct_Dec	M	45	25_49	EPTB	8-Oct-20	NEW	2 = TB Contact	FACILITY										10/18/2020								50	Y	NEG			NDC	11/14/2020	COMPLETED	No
361	10/24/2020	Q4	Oct_Dec	F	32	25_49	P-BC	24-Oct-20	NEW	2 = TB Contact	FACILITY	1					10/26/2020	POS	10/24/2020	T			12/21/2020	NEG					42	R	NEG			NDC		LOST TO FOLLOW UP	Yes
363	10/26/2020	Q4	Oct_Dec	M	23	15_24	P-BC	26-Oct-20	NEW	2 = TB Contact	FACILITY						10/29/2020	POS	10/27/2020	T	10/29/2020								43	R	NEG			NDC	11/9/2020	CURED	No
364	10/26/2020	Q4	Oct_Dec	F	57	>49	P-BC	26-Oct-20	NEW	2 = TB Contact	FACILITY	1	2				10/29/2020	POS	10/26/2020	T	10/26/2020		2/1/2021	NEG	7/22/2021	NEG	8/6/2021	NEG	44	G	NEW HIV+	YES	10/26/2020	NDC		CURED	No
365	10/27/2020	Q4	Oct_Dec	F	21	15_24	P-BC	27-Oct-20	NEW	2 = TB Contact	FACILITY	1	1				10/27/2020	POS	10/26/2020	T	10/26/2020		12/21/2020	NEG			2/15/2021	NEG	46	G	NEG			NDC		CURED	No
366	10/27/2020	Q4	Oct_Dec	M	29	25_49	P-BC	27-Oct-20	NEW	2 = TB Contact	FACILITY	4	12				10/29/2020	POS	10/26/2020	T	10/26/2020		12/19/2020	+	3/13/2021	NEG	4/10/2020	NEG	58	G	NEG			NDC		CURED	No
367	10/27/2020	Q4	Oct_Dec	M	6	5_15	EPTB	27-Oct-20	NEW	2 = TB Contact	FACILITY	2	8						10/14/2020	N			12/19/2020	+					19	G	NEG			NDC	10/27/2021	COMPLETED	No
368	10/27/2020	Q4	Oct_Dec	F	28	25_49	P-BC	27-Oct-20	RELAPSED	2 = TB Contact	FACILITY	2	6				10/28/2020	POS	10/27/2020	T			12/9/2020	NEG					28	G	NEG			NDC	12/10/2020	COMPLETED	No
369	10/27/2020	Q4	Oct_Dec	F	30	25_49	P-BC	27-Oct-20	TREATMENT AFTER LTFU	2 = TB Contact	FACILITY	9	2				10/28/2020	POS	10/27/2020	T									49	Y	NEG			NDC	11/9/2020	COMPLETED	No
370	10/27/2020	Q4	Oct_Dec	F	2	1_4	P-CD	27-Oct-20	NEW	6 = Fisher Forks	FACILITY	1	5						10/27/2020	N	10/21/2020								11	G	NEG			NDC		COMPLETED	No
371	10/23/2020	Q4	Oct_Dec	M	35	25_49	P-BC	23-Oct-20	NEW		FACILITY	0	12				10/19/2020	NEG	10/15/2020	T	10/23/2020								44	R	NEG			NDC		LOST TO FOLLOW UP	Yes
372	10/27/2020	Q4	Oct_Dec	M	2	1_4	EPTB	27-Oct-20	TREATMENT AFTER LTFU		FACILITY																		12	G	NEG			NDC	11/9/2020	COMPLETED	No
373	10/28/2020	Q4	Oct_Dec	M	78	>49	P-CD	28-Oct-20	NEW		FACILITY								8/27/2020	N									62	G	NEG			NDC	11/14/2020	COMPLETED	No
374	10/29/2020	Q4	Oct_Dec	M	25	25_49	EPTB	29-Oct-20	NEW	2 = TB Contact	FACILITY	3	2						10/28/2020	T	10/28/2020								59		NEG			NDC		COMPLETED	No
375	10/29/2020	Q4	Oct_Dec	M	0	<1	P-BC	29-Oct-20	NEW	2 = TB Contact	FACILITY	1	2						10/27/2020	N									13		NEG			NDC		COMPLETED	No
376	10/29/2020	Q4	Oct_Dec	M	32	25_49	EPTB	29-Oct-20	NEW	2 = TB Contact	FACILITY																		50	G	NEG			NDC		COMPLETED	No
377	10/30/2020	Q4	Oct_Dec	M	30	25_49	P-BC	30-Oct-20	NEW	2 = TB Contact	FACILITY						10/30/2020	POS	10/29/2020	T	10/29/2020								53	Y	NEG			NDC	10/30/2020	COMPLETED	No
378	10/30/2020	Q4	Oct_Dec	M	8	5_15	EPTB	30-Oct-20	NEW	2 = TB Contact	FACILITY	1	7						10/17/2020	N	10/15/2020								22	G	NEG			NDC	11/4/2020	COMPLETED	No
379	10/30/2020	Q4	Oct_Dec	M	6	5_15	EPTB	30-Oct-20	NEW	2 = TB Contact	FACILITY																		10		NEG			NDC	10/25/2020	COMPLETED	No
381	11/2/2020	Q4	Oct_Dec	F	33	25_49	P-BC	2-Nov-20	RELAPSED	2 = TB Contact	FACILITY	10	2				11/5/2020	POS	11/2/2020	T			12/28/2020	NEG	3/2/2021	NEG	4/22/2020	NEG	45	Y	NEG			NDC		CURED	No
382	11/3/2020	Q4	Oct_Dec	M	10	5_15	P-BC	3-Nov-20	NEW	2 = TB Contact	FACILITY								11/3/2020	T	11/2/2020		12/29/2020	NEG	3/1/2021	NEG	4/27/2021	NEG	26	G	NEG			NDC		CURED	No
383	11/3/2020	Q4	Oct_Dec	M	48	25_49	P-CD	3-Nov-20	NEW	2 = TB Contact	FACILITY								11/3/2020	N					3/17/2021	NEG	4/17/2021	NEG	76	G	KNOWN HIV+	YES		NDC		COMPLETED	No
384	11/4/2020	Q4	Oct_Dec	M	70	>49	P-BC	4-Nov-20	NEW	2 = TB Contact	FACILITY		8						11/3/2020	T			1/8/2021	NEG			3/29/2021	NEG	55	G	NEG			NDC		CURED	No
385	11/4/2020	Q4	Oct_Dec	M	19	15_24	P-BC	4-Nov-20	TREATMENT AFTER LTFU	2 = TB Contact	FACILITY						11/4/2020	POS	11/4/2020	T									50	G	NEG			NDC		LOST TO FOLLOW UP	Yes
386	11/5/2020	Q4	Oct_Dec	F	59	>49	EPTB	5-Nov-20	NEW	2 = TB Contact	FACILITY	3	3								11/4/2020								43	Y	NEG			NDC	11/14/2020	COMPLETED	No
387	11/6/2020	Q4	Oct_Dec	M	1	1_4	P-CD	6-Nov-20	NEW	2 = TB Contact	FACILITY								11/3/2020	N	10/28/2020								12	G	NEG			NDC	11/13/2020	COMPLETED	No
388	11/6/2020	Q4	Oct_Dec	M	36	25_49	P-BC	6-Nov-20	NEW	2 = TB Contact	FACILITY	1	5				11/11/2020	POS	11/6/2020	T	11/6/2020		2/4/2021	NEG	6/8/2021	NEG			50	G	NEG			NDC	12/3/2020	CURED	No
389	11/6/2020	Q4	Oct_Dec	M	21	15_24	EPTB	6-Nov-20	NEW	2 = TB Contact	FACILITY	1	9								11/5/2020								45	Y	NEG			NDC		DIED	Yes
390	11/10/2020	Q4	Oct_Dec	M	38	25_49	P-BC	10-Nov-20	NEW	2 = TB Contact	FACILITY	2	4				11/11/2020	NEG	11/10/2020	T	11/9/2020		1/19/2021	NEG					50	Y	NEG			NDC	11/13/2020	CURED	No
391	11/10/2020	Q4	Oct_Dec	F	26	25_49	P-BC	10-Nov-20	NEW	2 = TB Contact	FACILITY		2				11/11/2020	POS	11/10/2020	T	11/10/2020		1/13/2021	++					43	G	NEG			NDC	11/13/2020	COMPLETED	No
392	11/11/2020	Q4	Oct_Dec	M	76	>49	P-BC	11-Nov-20	NEW	2 = TB Contact	FACILITY								11/11/2020	T	11/11/2020		4/6/2021	NEG			6/8/2021	NEG	57	R	NEG			NDC	12/5/2020	CURED	No
393	11/6/2020	Q4	Oct_Dec	M	30	25_49	EPTB	6-Nov-20	NEW		FACILITY	1	3								11/2/2020										NEG			NDC		DIED	Yes
395	11/14/2020	Q4	Oct_Dec	M	3	1_4	P-CD	14-Nov-20	NEW	2 = TB Contact	FACILITY										11/11/2020								8		NEG			NDC	11/16/2020	COMPLETED	No
396	11/14/2020	Q4	Oct_Dec	F	75	>49	P-CD	14-Nov-20	NEW		FACILITY								11/14/2020	N									47	Y	NEG			NDC		DIED	Yes
397	11/13/2020	Q4	Oct_Dec	M	45	25_49	P-CD	13-Nov-20	NEW	2 = TB Contact	FACILITY		5						11/10/2020	N	11/9/2020								70	G	NEG			NDC	11/16/2020	COMPLETED	No
398	11/17/2020	Q4	Oct_Dec	M	36	25_49	EPTB	17-Nov-20	NEW	2 = TB Contact	FACILITY																		42	G	NEG			NDC	12/7/2020	COMPLETED	No
399	11/17/2020	Q4	Oct_Dec	F	45	25_49	P-BC	17-Nov-20	NEW	2 = TB Contact	FACILITY						1/18/2021	NEG	1/17/2021	T			12/11/2020	NEG	4/6/2021	NEG	5/3/2021	NEG	57	Y	NEW HIV+	YES	11/2/2020	NDC		CURED	No
400	11/20/2020	Q4	Oct_Dec	F	61	>49	P-CD	20-Nov-20	NEW	2 = TB Contact	FACILITY								11/20/2020	N	11/20/2020								34	R	NEG			NDC	11/26/2020	COMPLETED	No
401	7/18/2020	Q3	Jul_Sept	M	26	25_49	P-CD	18-Jul-20	NEW	2 = TB Contact	FACILITY										11/18/2020								58	R	NEG			NDC	10/14/2020	COMPLETED	No
402	11/18/2020	Q4	Oct_Dec	M	50	>49	EPTB	18-Nov-20	NEW		FACILITY	5			1	1															NEG			NDC	12/5/2020	COMPLETED	No
403	11/21/2020	Q4	Oct_Dec	M	1	1_4	EPTB	21-Nov-20	NEW		FACILITY																		9	G	NEG			NDC	11/23/2020	COMPLETED	No
405	11/21/2020	Q4	Oct_Dec	M	1	1_4	P-CD	21-Nov-20	NEW	2 = TB Contact	FACILITY		3			2			11/17/2020	N									4	R	NEG			NDC		COMPLETED	No
407	11/23/2020	Q4	Oct_Dec	F	43	25_49	P-BC	23-Nov-20	TREATMENT AFTER LTFU	2 = TB Contact	FACILITY						11/21/2020	POS	11/21/2020	T	4/9/2020								38	R	NEG			NDC		CURED	No
408	11/23/2020	Q4	Oct_Dec	M	31	25_49	P-CD	23-Nov-20	NEW	2 = TB Contact	FACILITY								11/5/2020	N									59	G	NEG			NDC		DIED	Yes
409	11/23/2020	Q4	Oct_Dec	M	10	5_15	P-CD	23-Nov-20	NEW	2 = TB Contact	FACILITY								11/23/2020	N									23	R	NEG			NDC		COMPLETED	No
410	11/23/2020	Q4	Oct_Dec	M	68	>49	P-BC	23-Nov-20	RELAPSED	2 = TB Contact	FACILITY	5	6			4	11/25/2020	NEG	11/24/2020	T	11/23/2020		1/17/2021	NEG	3/12/2021	NEG	4/12/2021	NEG	49	R	NEG			NDC	12/2/2021	CURED	No
411	11/23/2020	Q4	Oct_Dec	M	82	>49	P-BC	23-Nov-20	NEW	2 = TB Contact	FACILITY	2	3						11/23/2020	T	11/23/2020		1/17/2021	NEG	4/13/2021	NEG	5/15/2021	NEG	48	R	NEG			NDC		CURED	No
412	11/24/2020	Q4	Oct_Dec	M	22	15_24	P-BC	24-Nov-20	NEW	2 = TB Contact	FACILITY	1	6			4			11/24/2020	T	11/24/2020		3/9/2021	NEG	5/25/2021	NEG	6/24/2021	NEG	54	R	NEG			NDC	12/31/2020	CURED	No
413	11/25/2020	Q4	Oct_Dec	F	1	1_4	P-CD	25-Nov-20	NEW	2 = TB Contact	FACILITY		3						11/25/2020	N	11/20/2020								35	R	NEG			NDC	12/2/2020	COMPLETED	No
414	11/25/2020	Q4	Oct_Dec	M	1	1_4	P-CD	25-Nov-20	NEW	2 = TB Contact	FACILITY	1	5						11/23/2020	N	11/23/2020								7	Y	NEG			NDC	12/9/2020	COMPLETED	No
415	11/25/2020	Q4	Oct_Dec	F	35	25_49	P-BC	25-Nov-20	TREATMENT AFTER LTFU	2 = TB Contact	COMMUNITY	3	7		1	1	11/25/2020	POS	11/24/2020	T	11/25/2020		1/25/2021	+	4/20/2021	NEG	5/21/2021	NEG	53	G	NEG			NDC		CURED	No
416	11/26/2020	Q4	Oct_Dec	F	13	5_15	P-BC	26-Nov-20	NEW	2 = TB Contact	FACILITY		2				11/27/2020	POS	11/27/2020	T	11/26/2020		1/21/2021	NEG	3/9/2021	NEG	4/27/2021	NEG	36	R	NEG			NDC	12/27/2020	CURED	No
417	11/26/2020	Q4	Oct_Dec	F	30	25_49	P-CD	26-Nov-20	NEW	2 = TB Contact	COMMUNITY		2								11/26/2020		1/21/2021	NEG	3/19/2021	NEG			45	R	NEG			NDC		COMPLETED	No
418	11/27/2020	Q4	Oct_Dec	M	24	15_24	EPTB	27-Nov-20	NEW		FACILITY										6/10/2020								55	G	NEG			NDC	1/18/2021	COMPLETED	No
419	11/26/2020	Q4	Oct_Dec	F	36	25_49	P-CD	26-Nov-20	NEW	2 = TB Contact	FACILITY								11/26/2020	N			1/22/2021	NEG	3/15/2021	NEG	4/6/2021	NEG	41	R	KNOWN HIV+	YES	6/15/2017	NDC	12/2/2020	COMPLETED	No
420	11/28/2020	Q4	Oct_Dec	F	1	1_4	P-CD	28-Nov-20	NEW	2 = TB Contact	FACILITY								11/28/2020	N									5		NEG			NDC	3/4/2021	COMPLETED	No
421	11/30/2020	Q4	Oct_Dec	M	33	25_49	P-BC	30-Nov-20	NEW	2 = TB Contact	FACILITY						11/30/2020	POS	11/30/2020	T			2/11/2021	NEG	4/26/2021	NEG	6/4/2021	NEG	57	G	NEG			NDC	12/1/2020	CURED	No
423	12/2/2020	Q4	Oct_Dec	F	48	25_49	P-BC	2-Dec-20	NEW	2 = TB Contact	FACILITY	4					12/4/2020	POS	12/2/2020	T			12/18/2020	NEG	4/13/2021	NEG	6/29/2021	NEG	45	Y	NEG			NDC	12/5/2020	CURED	No
424	12/2/2020	Q4	Oct_Dec	M	39	25_49	P-BC	2-Dec-20	NEW	2 = TB Contact	FACILITY	5					12/3/2020	POS	12/2/2020	T			1/27/2021	NEG	3/23/2021	NEG	5/25/2021	NEG	42	Y	NEG			NDC	12/5/2020	CURED	No
425	12/3/2020	Q4	Oct_Dec	F	39	25_49	EPTB	3-Dec-20	NEW	2 = TB Contact	FACILITY		4								12/3/2020								48		NEW HIV+	YES	12/3/2020	NDC	12/6/2020	COMPLETED	No
426	12/3/2020	Q4	Oct_Dec	F	75	>49	P-CD	3-Dec-20	NEW	2 = TB Contact	FACILITY	1							12/2/2020	N	12/3/2020								52	G	NEG			NDC	12/9/2020	COMPLETED	No
427	12/3/2020	Q4	Oct_Dec	M	26	25_49	P-BC	3-Dec-20	NEW	2 = TB Contact	FACILITY	1	3				12/4/2020	POS	12/3/2020	T			4/16/2021	NEG	8/12/2021	NEG			64	G	NEG			NDC	12/5/2020	CURED	No
428	12/4/2020	Q4	Oct_Dec	F	17	15_24	EPTB	4-Dec-20	NEW	2 = TB Contact	FACILITY		2		1						12/3/2020								50	G	NEG			NDC	1/6/2021	COMPLETED	No
429	12/4/2020	Q4	Oct_Dec	M	36	25_49	EPTB	4-Dec-20	NEW	2 = TB Contact	FACILITY								12/2/2020	N									48	Y	NEG			NDC	1/22/2021	COMPLETED	No
430	12/4/2020	Q4	Oct_Dec	M	0	<1	P-BC	4-Dec-20	NEW	2 = TB Contact	FACILITY	2	5		2	2			12/27/2020	T									4		NEG			NDC		COMPLETED	No
431	12/4/2020	Q4	Oct_Dec	F	36	25_49	P-BC	4-Dec-20	NEW	2 = TB Contact	FACILITY	1	6			1	12/4/2020	POS	12/4/2020	T			1/22/2021	NEG					44	Y	NEG			NDC	12/8/2020	CURED	No
432	12/4/2020	Q4	Oct_Dec	M	22	15_24	P-BC	4-Dec-20	NEW	2 = TB Contact	FACILITY	1	2						12/4/2020	T	12/4/2020								50	Y	NEG			NDC	12/7/2020	COMPLETED	No
433	12/5/2020	Q4	Oct_Dec	M	17	15_24	P-CD	5-Dec-20	NEW	2 = TB Contact	FACILITY																		43	R	NEG			NDC	1/6/2021	COMPLETED	No
434	12/5/2020	Q4	Oct_Dec	M	30	25_49	EPTB	5-Dec-20	NEW	2 = TB Contact	FACILITY																		50	G	NEG			NDC	3/10/2021	COMPLETED	No
435	12/5/2020	Q4	Oct_Dec	M	61	>49	EPTB	5-Dec-20	NEW	2 = TB Contact	FACILITY																		46	R	NEG			NDC		COMPLETED	No
436	12/7/2020	Q4	Oct_Dec	M	39	25_49	P-BC	7-Dec-20	NEW	2 = TB Contact	FACILITY	1	4				12/8/2020	POS	12/7/2020	T	12/7/2020		3/10/2021	NEG	5/4/2021	NEG	6/1/2021	NEG	55	G	NEG			NDC	12/10/2020	CURED	No
437	12/8/2020	Q4	Oct_Dec	M	43	25_49	EPTB	8-Dec-20	NEW	2 = TB Contact	FACILITY										12/7/2020								63	G	NEG			NDC	12/19/2020	COMPLETED	No
438	12/9/2020	Q4	Oct_Dec	M	32	25_49	EPTB	9-Dec-20	NEW	2 = TB Contact	FACILITY										12/8/2020								45	Y	NEG			NDC	12/19/2020	COMPLETED	No
439	12/9/2020	Q4	Oct_Dec	M	54	>49	P-BC	9-Dec-20	NEW	2 = TB Contact	FACILITY	1	5			1			12/9/2020	T	12/9/2020		5/24/2021	NEG					51	G	NEG			NDC	12/19/2020	CURED	No
440	7/27/2020	Q3	Jul_Sept	M	38	25_49	EPTB	27-Jul-20	NEW		FACILITY																				NEG			NDC		DIED	Yes
441	12/10/2020	Q4	Oct_Dec	F	34	25_49	P-BC	10-Dec-20	NEW		FACILITY		2				12/11/2020	POS	12/10/2020	T			2/13/2021	NEG	4/23/2021	NEG	5/27/2021	NEG	40	R	NEG			NDC		CURED	No
442	12/10/2020	Q4	Oct_Dec	F	37	25_49	P-BC	10-Dec-20	NEW		FACILITY		2			2	12/11/2020	POS	12/10/2020	T			2/4/2021	+++					42	Y	NEG			NDC		FAILED	Yes
443	12/10/2020	Q4	Oct_Dec	M	36	25_49	EPTB	10-Dec-20	NEW		FACILITY	7			2						12/3/2020								49		NEG			NDC		LOST TO FOLLOW UP	Yes
444	12/12/2020	Q4	Oct_Dec	F	7	5_15	EPTB	12-Dec-20	NEW		FACILITY	3	5																21	G	NEG			NDC	12/12/2020	COMPLETED	No
445	12/12/2020	Q4	Oct_Dec	M	47	25_49	P-CD	12-Dec-20	NEW		FACILITY								12/11/2020	N									52	G	NEG			NDC		COMPLETED	No
446	12/14/2020	Q4	Oct_Dec	F	22	15_24	EPTB	14-Dec-20	NEW		FACILITY										12/2/2020								58	G	NEG			NDC	1/6/2021	COMPLETED	No
447	12/7/2020	Q4	Oct_Dec	M	0	<1	P-CD	7-Dec-20	NEW		FACILITY								12/3/2020	N									2.5		NEG			NDC		LOST TO FOLLOW UP	Yes
448	12/15/2020	Q4	Oct_Dec	F	32	25_49	P-CD	15-Dec-20	NEW		FACILITY	1							12/14/2020	N			4/3/2021	NEG					29	R	KNOWN HIV+	YES	4/15/2014	NDC		COMPLETED	No
449	12/10/2020	Q4	Oct_Dec	F	60	>49	P-BC	10-Dec-20	TREATMENT AFTER LTFU		FACILITY	1	1						12/3/2020	T			3/2/2021	NEG	4/20/2020	NEG	5/27/2020	NEG	48	G	NEG			NDC		CURED	No
450	12/16/2020	Q4	Oct_Dec	F	5	5_15	P-CD	16-Dec-20	NEW	2 = TB Contact	FACILITY	3	9						12/10/2020	N	12/14/2020								14	Y	NEG			NDC		COMPLETED	No
451	12/16/2020	Q4	Oct_Dec	F	48	25_49	P-BC	16-Dec-20	TREATMENT AFTER LTFU		FACILITY						12/17/2020	POS	12/16/2020	T			2/9/2021	NEG	4/6/2021	NEG	5/31/2021	NEG	54	G	NEG			NDC		CURED	No
452	12/16/2020	Q4	Oct_Dec	M	27	25_49	P-BC	16-Dec-20	TREATMENT AFTER LTFU		FACILITY								12/16/2020	T									52	G	NEG			NDC		COMPLETED	No
453	12/15/2020	Q4	Oct_Dec	F	39	25_49	P-CD	15-Dec-20	NEW		FACILITY	2	2			1			7/7/2020	N	10/30/2020								34	Y	KNOWN HIV+	YES		NDC		DIED	Yes
454	12/18/2020	Q4	Oct_Dec	M	60	>49	P-BC	18-Dec-20	TREATMENT AFTER LTFU		FACILITY								12/18/2020	T	12/18/2020		1/28/2021	NEG	4/9/2021	NEG	5/7/2021	NEG	34	R	NEG			NDC		CURED	No
545	12/19/2020	Q4	Oct_Dec	M	36	25_49	EPTB	19-Dec-20	NEW		FACILITY						12/21/2020	POS			12/19/2020								33	Y	NEG			NDC	1/22/2021	LOST TO FOLLOW UP	Yes
456	12/21/2020	Q4	Oct_Dec	F	82	>49	P-BC	21-Dec-20	NEW	2 = TB Contact	FACILITY		17						12/20/2020	T			3/15/2021	NEG			8/9/2021	NEG	43	Y	NEG			NDC		CURED	No
457	12/21/2020	Q4	Oct_Dec	F	45	25_49	EPTB	21-Dec-20	NEW	2 = TB Contact	FACILITY	2	6								12/15/2020								46	G	NEG			NDC		COMPLETED	No
458	12/21/2020	Q4	Oct_Dec	F	46	25_49	P-CD	21-Dec-20	TREATMENT AFTER LTFU	2 = TB Contact	FACILITY								12/21/2020	N									42	Y	NEG			NDC		LOST TO FOLLOW UP	Yes
459	12/20/2020	Q4	Oct_Dec	F	0	<1	P-BC	20-Dec-20	NEW	2 = TB Contact	FACILITY	2	5						12/21/2020	T	12/18/2020								7.4	Y	NEG			NDC		COMPLETED	No
460	12/23/2020	Q4	Oct_Dec	F	45	25_49	EPTB	23-Dec-20	NEW	2 = TB Contact	FACILITY																		42	Y	NEG			NDC		DIED	Yes
461	12/23/2020	Q4	Oct_Dec	M	65	>49	P-CD	23-Dec-20	NEW	2 = TB Contact	FACILITY										12/16/2020								43	Y	NEG			NDC		COMPLETED	No
462	12/23/2020	Q4	Oct_Dec	M	45	25_49	P-BC	23-Dec-20	NEW	2 = TB Contact	FACILITY								12/24/2020	RR									45	Y	NEG			NDC		LOST TO FOLLOW UP	Yes
463	12/23/2020	Q4	Oct_Dec	F	4	1_4	P-BC	23-Dec-20	NEW	2 = TB Contact	FACILITY								12/23/2020	T									13	Y	NEG			NDC	1/2/2021	COMPLETED	No
464	12/23/2020	Q4	Oct_Dec	M	2	1_4	P-CD	23-Dec-20	NEW	2 = TB Contact	FACILITY										12/18/2020		2/17/2021	NEG					5.2		NEG			NDC		DIED	Yes
465	12/24/2020	Q4	Oct_Dec	F	13	5_15	P-BC	24-Dec-20	NEW	2 = TB Contact	FACILITY								12/24/2020	T			2/17/2021	NEG	4/15/2021	NEG	6/10/2021	NEG	32	Y	NEG			NDC		CURED	No
466	12/29/2020	Q4	Oct_Dec	M	20	15_24	P-BC	29-Dec-20	NEW	2 = TB Contact	FACILITY								12/29/2020	T									54	Y	NEG			NDC		DIED	Yes
467	12/30/2020	Q4	Oct_Dec	F	14	5_15	P-BC	30-Dec-20	NEW	2 = TB Contact	FACILITY								12/29/2020	T									28	R	NEG			NDC		DIED	Yes
468	12/31/2020	Q4	Oct_Dec	M	19	15_24	P-BC	31-Dec-20	NEW	2 = TB Contact	FACILITY								12/30/2020	T									7	R	NEG			NDC	1/12/2021	COMPLETED	No
469	12/31/2020	Q4	Oct_Dec	F	44	25_49	P-BC	31-Dec-20	NEW	2 = TB Contact	FACILITY		3				12/31/2020	POS	12/30/2020	T					5/8/2021	NEG	7/7/2021	NEG	50	G	NEW HIV+	YES	12/30/2020	NDC		CURED	No
470	12/8/2020	Q4	Oct_Dec	F	70	>49	P-BC	8-Dec-20	NEW		FACILITY		6			6			12/8/2020	T									58	Y	NEG			NDC		LOST TO FOLLOW UP	Yes
471	12/9/2020	Q4	Oct_Dec	M	60	>49	P-BC	9-Dec-20	NEW		FACILITY		3			2			12/9/2020	T									63	G	NEG			NDC		COMPLETED	No
473	1/8/2020	Q1	Jan_Mar	F	3	1_4	P-CD	8-Jan-20	NEW		FACILITY	0	3	YES					1/7/2020	N									11		NEG			NDC	6/28/2020	COMPLETED	No
474	1/9/2020	Q1	Jan_Mar	F	13	5_15	P-BC	9-Jan-20	NEW		FACILITY	2	4	YES			1/9/2020	POS	1/9/2020	T									34	G	NEG			NDC		COMPLETED	No
476	1/16/2020	Q1	Jan_Mar	M	4	1_4	EPTB	16-Jan-20	NEW		FACILITY	0	4	YES															8.6		NEG			NDC		COMPLETED	No
477	1/16/2020	Q1	Jan_Mar	F	3	1_4	P-BC	16-Jan-20	NEW		FACILITY	3	0	NO						T									5		NEG			NDC		COMPLETED	No
478	1/17/2020	Q1	Jan_Mar	M	2	1_4	P-CD	17-Jan-20	NEW		FACILITY	0	0	NO					1/17/2020	N									2	R	NEG			NDC		COMPLETED	No
479	1/21/2020	Q1	Jan_Mar	M	3	1_4	EPTB	21-Jan-20	NEW		FACILITY	0	0	NO															14		NEG			NDC	3/14/2020	COMPLETED	No
480	1/28/2020	Q1	Jan_Mar	M	1	1_4	P-CD	28-Jan-20	NEW		FACILITY	0	0	NO							1/17/2020								7		NEG			NDC		COMPLETED	No
481	1/29/2020	Q1	Jan_Mar	M	4	1_4	P-BC	29-Jan-20	NEW		FACILITY	0	0	NO					1/29/2020	T									10	R	NEG			NDC		COMPLETED	No
482	1/30/2020	Q1	Jan_Mar	F	6	5_15	P-BC	30-Jan-20	RELAPSED		FACILITY	0	2	NO					1/29/2020	T									17	Y	NEG			NDC		COMPLETED	No
484	2/4/2020	Q1	Jan_Mar	M	3	1_4	EPTB	4-Feb-20	TREATMENT AFTER LTFU		FACILITY	0	0	NO							2/4/2020								11.6	G	NEG			NDC		LOST TO FOLLOW UP	Yes
485	2/27/2020	Q1	Jan_Mar	M	1	1_4	P-CD	27-Feb-20	NEW		FACILITY	0	0	NO															7	G	NEG			NDC		COMPLETED	No
486	2/6/2020	Q1	Jan_Mar	F	0	<1	P-BC	6-Feb-20	NEW		FACILITY	0	3	NO					2/6/2020	T									14.5	G	NEG			NDC		CURED	No
487	2/13/2020	Q1	Jan_Mar	F	0	<1	P-BC	13-Feb-20	NEW		FACILITY	0	1	NO					2/10/2020	T									8.5		NEG			NDC		COMPLETED	No
488	2/13/2020	Q1	Jan_Mar	M	0	<1	P-CD	13-Feb-20	NEW		FACILITY	0	0	NO					2/8/2020	N									5	G	NEG			NDC	2/27/2020	COMPLETED	No
489	2/13/2020	Q1	Jan_Mar	F	4	1_4	P-CD	13-Feb-20	NEW		FACILITY	0	0	NO					2/13/2020	N									12.5		NEG			NDC	2/13/2020	COMPLETED	No
490	2/16/2020	Q1	Jan_Mar	M	3	1_4	P-BC	16-Feb-20	NEW		FACILITY	0	0	NO					2/16/2020	T									13.4		NEG			NDC	2/17/2020	COMPLETED	No
491	2/15/2020	Q1	Jan_Mar	F	0	<1	P-BC	15-Feb-20	NEW		FACILITY	0	0	NO					2/15/2020	T									7.2	Y	NEG			NDC		COMPLETED	No
492	2/14/2020	Q1	Jan_Mar	M	1	1_4	P-BC	14-Feb-20	NEW		FACILITY	0	0	NO					2/12/2020	T									8.9	Y	NEG			NDC		COMPLETED	No
493	2/26/2020	Q1	Jan_Mar	M	6	5_15	P-BC	26-Feb-20	NEW		FACILITY	0	0	NO					2/26/2020	T									16.4	R	NEG			NDC		COMPLETED	No
494	3/3/2020	Q1	Jan_Mar	F	0	<1	P-CD	3-Mar-20	NEW		FACILITY	0	0	NO															6		NEG			NDC		COMPLETED	No
495	3/3/2020	Q1	Jan_Mar	M	3	1_4	EPTB	3-Mar-20	NEW		FACILITY	0	3	NO															11	G	NEG			NDC		COMPLETED	No
496	3/3/2020	Q1	Jan_Mar	F	13	5_15	P-BC	3-Mar-20	NEW		FACILITY	0	1	NO			3/3/2020	POS	3/3/2020	T									39	G	NEG			NDC		COMPLETED	No
497	3/6/2020	Q1	Jan_Mar	M	12	5_15	P-BC	6-Mar-20	NEW		FACILITY	0	0	NO					3/6/2020	T	6/2/2020	NEGATIVE	5/4/2020	NEG			8/4/2020	NEG	26	G	NEG			NDC		CURED	No
498	3/13/2020	Q1	Jan_Mar	M	1	1_4	P-BC	13-Mar-20	NEW		FACILITY	0	0	NO			3/8/2020	POS	3/6/2020	T			5/4/2020	NEG					9		NEG			NDC		COMPLETED	No
499	3/13/2020	Q1	Jan_Mar	M	0	<1	P-CD	13-Mar-20	NEW		FACILITY	0	0	NO			3/13/2020	NEG	3/13/2020	N									7.7		NEG			NDC		COMPLETED	No
500	3/13/2020	Q1	Jan_Mar	M	2	1_4	P-CD	13-Mar-20	NEW		FACILITY	0	0	NO			3/13/2020	NEG	3/13/2020	N									8.4		NEG			NDC		COMPLETED	No
501	3/14/2020	Q1	Jan_Mar	F	1	1_4	P-BC	14-Mar-20	TREATMENT AFTER LTFU		FACILITY	0	0	NO			3/14/2020	POS	3/14/2020	T									7		NEG			NDC	4/11/2020	COMPLETED	No
502	3/17/2020	Q1	Jan_Mar	M	4	1_4	EPTB	17-Mar-20	NEW		FACILITY	0	0	NO							3/17/2020								12		NEG			NDC	4/7/2020	LOST TO FOLLOW UP	Yes
503	3/19/2020	Q1	Jan_Mar	M	14	5_15	EPTB	19-Mar-20	NEW		FACILITY	0	0	NO							3/19/2020								39	G	NEG			NDC		COMPLETED	No
504	3/21/2020	Q1	Jan_Mar	M	8	5_15	P-CD	21-Mar-20	NEW		FACILITY	0	2	NO					3/20/2020	N	3/20/2020								18		NEG			NDC		COMPLETED	No
505	3/26/2020	Q1	Jan_Mar	F	2	1_4	P-CD	26-Mar-20	NEW		FACILITY	0	2	NO					3/24/2020	N									6.4		NEG			NDC	5/8/2021	COMPLETED	No
506	3/28/2020	Q1	Jan_Mar	F	1	1_4	P-CD	28-Mar-20	NEW		FACILITY	3	1	NO					3/28/2020	N									4.6		NEG			NDC	4/26/2020	COMPLETED	No
507	3/30/2020	Q1	Jan_Mar	M	0	<1	EPTB	30-Mar-20	NEW		FACILITY	0	0	NO							3/3/2020								6		NEG			NDC		COMPLETED	No
508	3/3/2020	Q1	Jan_Mar	M	5	5_15	EPTB	3-Mar-20	NEW		FACILITY	0	3	NO							3/3/2020								14.7		NEG			NDC		COMPLETED	No
509	4/8/2020	Q2	Apr_Jun	F	7	5_15	P-CD	8-Apr-20	NEW		FACILITY	0	0	NO					4/8/2020	N	4/8/2020								19		NEG			NDC		COMPLETED	No
510	4/9/2020	Q2	Apr_Jun	F	13	5_15	P-BC	9-Apr-20	NEW		FACILITY	0	2	NO					4/9/2020	T									20	G	NEG			NDC	5/5/2020	CURED	No
511	4/14/2020	Q2	Apr_Jun	M	4	1_4	EPTB	14-Apr-20	NEW		FACILITY	0	0	NO							4/14/2020								10.5		NEG			NDC		COMPLETED	No
512	4/16/2020	Q2	Apr_Jun	M	1	1_4	EPTB	16-Apr-20	NEW		FACILITY	0	0	NO							4/15/2020								6.7		NEG			NDC		LOST TO FOLLOW UP	Yes
513	4/17/2020	Q2	Apr_Jun	F	0	<1	P-BC	17-Apr-20	NEW		FACILITY	0	2	NO					4/16/2020	T									19.5		NEG			NDC		COMPLETED	No
514	4/29/2020	Q2	Apr_Jun	F	0	<1	P-BC	29-Apr-20	NEW		FACILITY	0	0	NO					9/29/2020	T									9		NEG			NDC		LOST TO FOLLOW UP	Yes
515	4/29/2020	Q2	Apr_Jun	F	7	5_15	P-CD	29-Apr-20	NEW		FACILITY	0	0	NO					9/29/2020	N									14	G	NEG			NDC		COMPLETED	No
516	5/8/2020	Q2	Apr_Jun	M	6	5_15	EPTB	8-May-20	NEW		FACILITY	3	0	NO															14.8	G	NEG			NDC		COMPLETED	No
517	5/13/2020	Q2	Apr_Jun	M	5	5_15	EPTB	13-May-20	NEW		FACILITY	3	0	NO							5/12/2020								12		NEG			NDC		COMPLETED	No
518	4/29/2020	Q2	Apr_Jun	M	13	5_15	EPTB	29-Apr-20	NEW		FACILITY	0	0	NO							4/29/2020								27	G	NEG			NDC		LOST TO FOLLOW UP	Yes
519	5/18/2020	Q2	Apr_Jun	F	13	5_15	P-BC	18-May-20	NEW		FACILITY	0	0	NO			5/19/2020	POS	5/18/2020	T	5/19/2020		7/13/2020	NEG			10/8/2020	NEG	25	G	NEG			NDC		CURED	No
520	5/20/2020	Q2	Apr_Jun	F	0	<1	P-CD	20-May-20	NEW		FACILITY	4	0	NO					5/20/2020	N									4.2	G	NEG			NDC		COMPLETED	No
521	5/22/2020	Q2	Apr_Jun	F	3	1_4	P-CD	22-May-20	NEW		FACILITY	1	0	NO					5/22/2020	N									9		NEG			NDC	5/29/2020	LOST TO FOLLOW UP	Yes
522	5/22/2020	Q2	Apr_Jun	F	10	5_15	EPTB	22-May-20	NEW		FACILITY	0	0	NO															30	G	NEG			NDC	11/13/2020	COMPLETED	No
523	5/26/2020	Q2	Apr_Jun	F	1	1_4	P-BC	26-May-20	NEW		FACILITY	0	1	NO					5/26/2020	T	5/25/2020								8	G	NEG			NDC		COMPLETED	No
524	5/26/2020	Q2	Apr_Jun	M	4	1_4	P-CD	26-May-20	NEW		FACILITY	0	0	NO					5/25/2020	N	5/22/2020								10	R	NEG			NDC		LOST TO FOLLOW UP	Yes
525	5/26/2020	Q2	Apr_Jun	F	3	1_4	P-BC	26-May-20	NEW		FACILITY	0	0	NO					5/25/2020	T									12		NEG			NDC		COMPLETED	No
526	5/27/2020	Q2	Apr_Jun	F	0	<1	P-CD	27-May-20	NEW		FACILITY	0	0	NO					5/22/2020	N									6.2		NEG			NDC		COMPLETED	No
527	5/28/2020	Q2	Apr_Jun	M	4	1_4	P-CD	28-May-20	NEW		FACILITY	0	0	NO					5/28/2020	N									17.2	G	NEG			NDC		COMPLETED	No
528	5/29/2020	Q2	Apr_Jun	F	1	1_4	P-BC	29-May-20	NEW		FACILITY	0	0	NO					5/29/2020	T									8	G	NEG			NDC		COMPLETED	No
529	4/29/2020	Q2	Apr_Jun	M	13	5_15	EPTB	29-Apr-20	NEW		FACILITY	0	0	NO															43	G	NEG			NDC		LOST TO FOLLOW UP	Yes
530	6/5/2020	Q2	Apr_Jun	F	5	5_15	P-CD	5-Jun-20	NEW		FACILITY	0	0	NO							6/5/2020								14		NEG			NDC		COMPLETED	No
531	6/6/2020	Q2	Apr_Jun	F	7	5_15	EPTB	6-Jun-20	NEW		FACILITY	0	0	NO															16		NEG			NDC		COMPLETED	No
532	6/13/2020	Q2	Apr_Jun	F	2	1_4	P-BC	13-Jun-20	NEW		FACILITY	0	0	NO					6/10/2020	RR	6/11/2020								8.4	Y	NEG			NDC		LOST TO FOLLOW UP	Yes
533	6/13/2020	Q2	Apr_Jun	M	2	1_4	EPTB	13-Jun-20	NEW		FACILITY	0	0	NO					6/10/2020	N									11		NEG			NDC		COMPLETED	No
534	6/18/2020	Q2	Apr_Jun	M	1	1_4	P-BC	18-Jun-20	NEW		FACILITY	0	1	NO					6/17/2020	T									10		NEG			NDC		COMPLETED	No
535	6/22/2020	Q2	Apr_Jun	M	4	1_4	EPTB	22-Jun-20	NEW		FACILITY	0	2	NO															12	G	NEG			NDC		COMPLETED	No
536	6/24/2020	Q2	Apr_Jun	F	13	5_15	EPTB	24-Jun-20	NEW		FACILITY	0	0	NO					6/24/2020	N									30		NEG			NDC		LOST TO FOLLOW UP	Yes
537	6/25/2020	Q2	Apr_Jun	F	10	5_15	P-CD	25-Jun-20	NEW		FACILITY	0	1	NO							6/24/2020								32	G	NEG			NDC		LOST TO FOLLOW UP	Yes
538	7/3/2020	Q3	Jul_Sept	F	2	1_4	P-BC	3-Jul-20	NEW		FACILITY	0	1	NO					7/1/2020	T	6/26/2020								6.3		NEG			NDC	9/25/2020	COMPLETED	No
539	7/7/2020	Q3	Jul_Sept	F	7	5_15	EPTB	7-Jul-20	NEW		FACILITY	4	6	NO							7/6/2020								16.7	G	NEG			NDC		COMPLETED	No
540	7/29/2020	Q3	Jul_Sept	F	1	1_4	P-CD	29-Jul-20	TREATMENT AFTER LTFU		COMMUNITY	3	0	NO															8		NEG			NDC	9/4/2020	COMPLETED	No
541	7/29/2020	Q3	Jul_Sept	F	11	5_15	P-CD	29-Jul-20	NEW		FACILITY	0	0	NO					7/5/2020	N	7/29/2020								28.3	G				NDC	8/12/2020	COMPLETED	No
542	7/29/2020	Q3	Jul_Sept	M	2	1_4	EPTB	29-Jul-20	NEW		FACILITY	0	0	NO							6/7/2020								7.3	R	NEG			NDC		COMPLETED	No
543	8/6/2020	Q3	Jul_Sept	M	7	5_15	EPTB	6-Aug-20	NEW		FACILITY	0	1	NO															22	G	NEG			NDC		COMPLETED	No
544	8/10/2020	Q3	Jul_Sept	F	8	5_15	P-CD	10-Aug-20	NEW		FACILITY	0	0	NO					8/6/2020	N	8/5/2020								15.3	R	NEG			NDC		COMPLETED	No
545	8/13/2020	Q3	Jul_Sept	F	12	5_15	P-BC	13-Aug-20	NEW		FACILITY	0	0	NO			8/14/2020	POS	8/13/2020	T									31	G	NEG			NDC	8/13/2020	LOST TO FOLLOW UP	Yes
546	8/11/2020	Q3	Jul_Sept	F	3	1_4	EPTB	11-Aug-20	NEW		FACILITY	0	0	NO							8/11/2020								11.9	G	NEG			NDC	10/6/2020	COMPLETED	No
547	8/11/2020	Q3	Jul_Sept	F	0	<1	P-CD	11-Aug-20	NEW		FACILITY	0	0	NO					8/11/2020	N	8/10/2020								4.5	R	NEG			NDC		LOST TO FOLLOW UP	Yes
548	8/11/2020	Q3	Jul_Sept	M	5	5_15	EPTB	11-Aug-20	NEW		FACILITY	0	0	NO					8/8/2020	N									18.4	G	NEG			NDC	11/16/2020	COMPLETED	No
549	8/15/2020	Q3	Jul_Sept	F	3	1_4	P-CD	15-Aug-20	NEW		FACILITY	0	0	NO					8/14/2020	N	8/18/2020								10.4	R	NEG			NDC	8/17/2020	COMPLETED	No
550	8/14/2020	Q3	Jul_Sept	M	1	1_4	P-CD	14-Aug-20	NEW		FACILITY	0	0	NO															9	Y	NEG			NDC	8/18/2020	COMPLETED	No
551	7/30/2020	Q3	Jul_Sept	F	8	5_15	P-BC	30-Jul-20	NEW	2 = TB Contact	FACILITY	0	0	NO					7/29/2020	T									23		NEG			NDC	9/25/2020	COMPLETED	No
552	8/24/2020	Q3	Jul_Sept	M	0	<1	P-BC	24-Aug-20	NEW	2 = TB Contact	FACILITY	0	0	NO					8/24/2020	T									7.8	R	NEG			NDC		COMPLETED	No
553	8/26/2020	Q3	Jul_Sept	M	12	5_15	EPTB	26-Aug-20	NEW		FACILITY	0	0	NO															27	G	NEG			NDC		COMPLETED	No
554	8/28/2020	Q3	Jul_Sept	F	7	5_15	EPTB	28-Aug-20	NEW		FACILITY	2	3	NO							8/26/2020								17.9	G	NEG			NDC	10/22/2020	COMPLETED	No
555	9/2/2020	Q3	Jul_Sept	F	10	5_15	P-BC	2-Sep-20	NEW		FACILITY	0	1	YES	0	2	9/3/2020	NEG	9/2/2020	T									27	G	NEG			NDC		LOST TO FOLLOW UP	Yes
556	9/4/2020	Q3	Jul_Sept	M	1	1_4	P-BC	4-Sep-20	NEW		FACILITY	0	2	YES	0	2			9/3/2020										7.2	G	NEG			NDC		LOST TO FOLLOW UP	Yes
557	9/5/2020	Q3	Jul_Sept	M	0	<1	P-BC	5-Sep-20	NEW		FACILITY	0	0	NO	0	0			9/5/2020	T									6.2		NEG			NDC	10/22/2020	COMPLETED	No
558	8/22/2020	Q3	Jul_Sept	M	2	1_4	P-CD	22-Aug-20	NEW		FACILITY	0	1	YES	0	1			8/22/2020	T									7	R	NEG			NDC	10/21/2020	COMPLETED	No
559	9/8/2020	Q3	Jul_Sept	M	1	1_4	P-CD	8-Sep-20	NEW		FACILITY	0	0								9/17/2020								5.6		NEG			NDC	9/24/2020	LOST TO FOLLOW UP	Yes
560	9/8/2020	Q3	Jul_Sept	F	1	1_4	P-CD	8-Sep-20	NEW		FACILITY	0	0								9/8/2020								7		NEG			NDC		COMPLETED	No
561	9/9/2020	Q3	Jul_Sept	M	3	1_4	P-BC	9-Sep-20	NEW		FACILITY	0	0						9/7/2020	T	9/7/2020								9.6	R	NEG			NDC	11/3/2020	COMPLETED	No
562	9/10/2020	Q3	Jul_Sept	F	4	1_4	P-BC	10-Sep-20	NEW		FACILITY	0	0						9/8/2020	T									15.1	G	NEG			NDC		COMPLETED	No
563	8/18/2020	Q3	Jul_Sept	M	1	1_4	P-CD	18-Aug-20	NEW	2 = TB Contact	FACILITY																		5		NEG			NDC		COMPLETED	No
564	9/19/2020	Q3	Jul_Sept	M	2	1_4	P-BC	19-Sep-20	NEW	2 = TB Contact	FACILITY								9/15/2020	T									10.4	G	NEG			NDC	10/3/2020	COMPLETED	No
565	9/19/2020	Q3	Jul_Sept	F	1	1_4	EPTB	19-Sep-20	NEW	2 = TB Contact	FACILITY								9/19/2020	N	9/19/2020								8	R	NEG			NDC		COMPLETED	No
566	9/19/2020	Q3	Jul_Sept	M	1	1_4	P-BC	19-Sep-20	NEW	2 = TB Contact	FACILITY								9/19/2020	T	9/19/2020								8.4	Y	NEG			NDC	9/22/2020	COMPLETED	No
567	9/21/2020	Q3	Jul_Sept	F	3	1_4	P-BC	21-Sep-20	NEW	2 = TB Contact	FACILITY	2	2						9/17/2020	T	9/14/2020								13.3	G	NEG			NDC	11/18/2020	COMPLETED	No
568	9/22/2020	Q3	Jul_Sept	F	6	5_15	P-CD	22-Sep-20	NEW	2 = TB Contact	FACILITY	1	4	YES		1					9/21/2020								18.7	G	NEG			NDC		LOST TO FOLLOW UP	Yes
569	9/23/2020	Q3	Jul_Sept	M	1	1_4	P-BC	23-Sep-20	NEW		FACILITY	0	1						9/22/2020	T	9/22/2020								9.3	G	NEG			NDC	9/28/2020	COMPLETED	No
570	9/28/2020	Q3	Jul_Sept	M	2	1_4	P-CD	28-Sep-20	NEW	2 = TB Contact	FACILITY	3	2								9/26/2020								9.8	Y	NEG			NDC	3/18/2021	COMPLETED	No
1	1/1/2021	Q5	Jan_Mar	M	0	<1	P-CD	1-Jan-21	NEW	2 = TB Contact	FACILITY								12/31/2020	N	12/24/2020		11/12/2020	NEG			6/26/2021	NEG	6.4		NEG			NDC	3/27/2021	COMPLETED	No
2	1/2/2021	Q5	Jan_Mar	F	63	>49	P-CD	2-Jan-21	NEW	2 = TB Contact	FACILITY		2						12/30/2020	N	12/28/2020										NEG			NDC		COMPLETED	No
3	1/4/2021	Q5	Jan_Mar	M	65	>49	P-BC	4-Jan-21	NEW	2 = TB Contact	FACILITY						1/8/2021	POS	1/4/2021	T			3/14/2021	NEG			6/18/2021	NEG	54		NEG			NDC	1/6/2021	CURED	No
4	12/18/2020	Q4	Oct_Dec	M	45	25_49	EPTB	18-Dec-20	NEW	2 = TB Contact	FACILITY	4	10			2					10/26/2020								43	Y	NEG			NDC	1/6/2021	COMPLETED	No
5	1/5/2021	Q5	Jan_Mar	M	25	25_49	EPTB	5-Jan-21	NEW	2 = TB Contact	FACILITY	3	6																	Y	NEG			NDC		COMPLETED	No
6	1/7/2021	Q5	Jan_Mar	M	7	5_15	EPTB	7-Jan-21	NEW	2 = TB Contact	FACILITY																		20	Y	NEG			NDC		COMPLETED	No
7	1/7/2021	Q5	Jan_Mar	M	11	5_15	EPTB	7-Jan-21	NEW	2 = TB Contact	FACILITY																		25		NEG			NDC		LOST TO FOLLOW UP	Yes
8	1/8/2021	Q5	Jan_Mar	M	8	5_15	P-CD	8-Jan-21	NEW	2 = TB Contact	FACILITY		2						1/5/2021	N									23	Y	NEG			NDC	2/18/2021	COMPLETED	No
9	1/8/2021	Q5	Jan_Mar	F	60	>49	P-BC	8-Jan-21	NEW	2 = TB Contact	FACILITY		4						1/8/2021	T			3/4/2021	NEG			6/24/2021	NEG	65	R	NEG			NDC		CURED	No
10	1/8/2021	Q5	Jan_Mar	M	38	25_49	P-BC	8-Jan-21	NEW	2 = TB Contact	FACILITY	3	4						1/8/2021	T			3/12/2021	NEG	5/25/2021	NEG	7/15/2021	NEG	56	Y	NEG			NDC		CURED	No
11	1/8/2021	Q5	Jan_Mar	F	22	15_24	EPTB	8-Jan-21	NEW	2 = TB Contact	FACILITY		2																56	G	NEG			NDC	1/21/2021	COMPLETED	No
12	1/8/2021	Q5	Jan_Mar	M	29	25_49	P-BC	8-Jan-21	NEW	2 = TB Contact	FACILITY								1/8/2021	T			3/1/2021	NEG			7/7/2021	NEG	52	G	NEG			NDC	1/9/2021	CURED	No
13	1/9/2021	Q5	Jan_Mar	F	2	1_4	P-CD	9-Jan-21	NEW	2 = TB Contact	FACILITY		1																3.7		NEG			NDC	1/9/2021	COMPLETED	No
14	1/9/2021	Q5	Jan_Mar	M	26	25_49	P-BC	9-Jan-21	RELAPSED	2 = TB Contact	FACILITY		8			8	1/9/2021	POS	1/8/2021	T			3/6/2021	+++	5/5/2021	NEG	6/4/2021	NEG	54	R	NEG			NDC		CURED	No
15	1/9/2021	Q5	Jan_Mar	F	5	5_15	P-BC	9-Jan-21	NEW	2 = TB Contact	FACILITY	3	4		1				1/6/2021	T									9.4	Y	NEG			NDC	2/8/2021	COMPLETED	No
16	1/11/2021	Q5	Jan_Mar	M	0	<1	P-CD	11-Jan-21	NEW	2 = TB Contact	FACILITY		2						1/11/2021	N									5.6		NEG			NDC	1/11/2021	COMPLETED	No
17	1/11/2021	Q5	Jan_Mar	M	23	15_24	P-BC	11-Jan-21	NEW	2 = TB Contact	FACILITY	1	3						1/11/2021	T									65		NEG			NDC		COMPLETED	No
18	1/11/2021	Q5	Jan_Mar	M	40	25_49	P-BC	11-Jan-21	NEW	2 = TB Contact	FACILITY	8	1		1	1			1/11/2021	T			3/10/2021	NEG	5/4/2021	NEG	6/2/2021	NEG			NEG			NDC		CURED	No
19	1/12/2021	Q5	Jan_Mar	M	4	1_4	P-CD	12-Jan-21	NEW	2 = TB Contact	FACILITY	4	6								1/7/2021								12.3	Y	NEG			NDC	1/5/2021	COMPLETED	No
20	1/8/2021	Q5	Jan_Mar	M	4	1_4	EPTB	8-Jan-21	NEW	2 = TB Contact	FACILITY																		8.1	Y	NEG			NDC		COMPLETED	No
21	1/12/2021	Q5	Jan_Mar	M	70	>49	P-CD	12-Jan-21	NEW	2 = TB Contact	FACILITY								1/12/2021	N											NEG			NDC		DIED	Yes
22	1/12/2021	Q5	Jan_Mar	M	41	25_49	P-BC	12-Jan-21	NEW	2 = TB Contact	FACILITY		7			7			1/12/2021	T									44	G	NEG			NDC	2/23/2021	LOST TO FOLLOW UP	Yes
23	1/14/2021	Q5	Jan_Mar	M	11	5_15	EPTB	14-Jan-21	NEW	2 = TB Contact	FACILITY	3	4		3						1/6/2021								24	G	NEG			NDC	4/6/2021	COMPLETED	No
24	1/15/2021	Q5	Jan_Mar	M	0	<1	P-CD	15-Jan-21	NEW	2 = TB Contact	FACILITY		1						1/14/2021	N									6.4	G	NEG			NDC		COMPLETED	No
25	1/18/2021	Q5	Jan_Mar	M	42	25_49	P-BC	18-Jan-21	NEW	2 = TB Contact	FACILITY	1	6			3	1/19/2021	POS	1/18/2021	T	1/16/2021								50	R	NEG			NDC		DIED	Yes
26	1/19/2021	Q5	Jan_Mar	M	29	25_49	P-BC	19-Jan-21	NEW	2 = TB Contact	FACILITY	3	2						1/19/2021		1/19/2021								41	Y	NEG			NDC	1/23/2021	LOST TO FOLLOW UP	Yes
27	1/19/2021	Q5	Jan_Mar	M	35	25_49	P-BC	19-Jan-21	RELAPSED	2 = TB Contact	FACILITY	3	5						1/19/2021	T	1/19/2021				7/4/2021	NEG	8/13/2021	NEG	50	Y	NEG			NDC		CURED	No
28	1/19/2021	Q5	Jan_Mar	M	60	>49	P-BC	19-Jan-21	NEW	2 = TB Contact	FACILITY	1	3						1/19/2021	T									45	R	NEG			NDC	2/15/2021	CURED	No
29	1/19/2021	Q5	Jan_Mar	F	22	15_24	EPTB	19-Jan-21	TREATMENT AFTER LTFU	2 = TB Contact	FACILITY	2	3						1/19/2021	N	1/18/2021		4/15/2021	NEG			8/3/2021	NEG	58	G	NEG			NDC	2/19/2021	COMPLETED	No
30	1/19/2021	Q5	Jan_Mar	M	48	25_49	P-BC	19-Jan-21	NEW	2 = TB Contact	FACILITY	2	4								1/18/2021								46	R	NEW HIV+	YES	1/11/2021	NDC	1/19/2021	COMPLETED	No
31	1/19/2021	Q5	Jan_Mar	M	1	1_4	EPTB	19-Jan-21	NEW	2 = TB Contact	FACILITY	2	4																9.5	Y	NEG			NDC	2/15/2021	COMPLETED	No
32	1/20/2021	Q5	Jan_Mar	F	0	<1	P-CD	20-Jan-21	NEW	2 = TB Contact	FACILITY	2	6						1/15/2021	N	1/20/2021								7.1		NEG			NDC	1/21/2021	COMPLETED	No
33	1/21/2021	Q5	Jan_Mar	F	33	25_49	P-BC	21-Jan-21	NEW	2 = TB Contact	FACILITY	3	6								1/19/2021								45	Y	NEG			NDC	1/28/2021	COMPLETED	No
34	1/22/2021	Q5	Jan_Mar	M	23	15_24	P-BC	22-Jan-21	NEW		FACILITY	2	6				1/22/2021	POS	1/20/2021	T	1/20/2021		3/19/2021	++	4/20/2021	NEG	7/15/2021	NEG	51	Y	NEG			NDC		CURED	No
35	1/22/2021	Q5	Jan_Mar	M	0	<1	P-CD	22-Jan-21	NEW		FACILITY	3	4			2			1/21/2021	N									5		NEG			NDC		COMPLETED	No
36	1/18/2021	Q5	Jan_Mar	M	5	5_15	P-BC	18-Jan-21	NEW	2 = TB Contact	FACILITY	2	20	YES	2	2			1/18/2021	T			3/15/2021	+					16	Y	NEG			NDC		COMPLETED	No
37	1/19/2021	Q5	Jan_Mar	M	28	25_49	P-BC	19-Jan-21	TREATMENT AFTER LTFU	2 = TB Contact	FACILITY	1	3										3/23/2021	NEG					53	G	NEG			NDC		CURED	No
38	1/22/2021	Q5	Jan_Mar	M	38	25_49	P-BC	22-Jan-21	NEW	2 = TB Contact	FACILITY	4	6				1/23/2021	POS	1/19/2021	T	1/22/2021								47	R	NEW HIV+	YES	1/22/2021	NDC	2/13/2021	CURED	No
39	1/22/2021	Q5	Jan_Mar	M	14	5_15	P-BC	22-Jan-21	NEW	2 = TB Contact	FACILITY	4	8						1/22/2021	T	1/22/2021								43	Y	NEG			NDC	2/27/2021	COMPLETED	No
40	1/23/2021	Q5	Jan_Mar	M	9	5_15	P-BC	23-Jan-21	NEW	2 = TB Contact	FACILITY	1	9						1/20/2021	T	1/19/2021								24	R	NEG			NDC	3/19/2021	COMPLETED	No
41	1/23/2021	Q5	Jan_Mar	F	9	5_15	P-BC	23-Jan-21	NEW	2 = TB Contact	FACILITY	1	3		1				1/22/2021	N			4/5/2021	NEG	5/31/2021	NEG	8/2/2021	NEG	16		NEW HIV+	YES	1/22/2021	NDC		CURED	No
42	1/24/2021	Q5	Jan_Mar	F	9	5_15	EPTB	24-Jan-21	NEW	2 = TB Contact	FACILITY	3	6																	R	NEG			NDC		LOST TO FOLLOW UP	Yes
43	1/24/2021	Q5	Jan_Mar	M	61	>49	P-BC	24-Jan-21	NEW	2 = TB Contact	FACILITY	1	2				1/25/2021	POS	1/23/2021	T			3/4/2021	NEG	5/18/2021	NEG	7/12/2021	NEG	51		NEW HIV+	YES	1/23/2021	NDC		CURED	No
44	1/25/2021	Q5	Jan_Mar	M	48	25_49	P-CD	25-Jan-21	NEW	2 = TB Contact	FACILITY	1	1						1/25/2021	N									66	G	NEG			NDC		COMPLETED	No
45	1/25/2021	Q5	Jan_Mar	M	39	25_49	P-BC	25-Jan-21	NEW	2 = TB Contact	FACILITY						1/27/2021	POS	1/24/2021	T			5/5/2021	NEG					46	R	NEG			NDC		COMPLETED	No
46	1/25/2021	Q5	Jan_Mar	M	67	>49	P-BC	25-Jan-21	NEW	2 = TB Contact	FACILITY						1/27/2021	NEG	1/24/2021	T											NEG			NDC		DIED	Yes
47	1/25/2021	Q5	Jan_Mar	M	40	25_49	EPTB	25-Jan-21	NEW	2 = TB Contact	FACILITY																				KNOWN HIV+	YES		NDC		DIED	Yes
49	1/25/2021	Q5	Jan_Mar	F	54	>49	P-BC	25-Jan-21	NEW	3 = Prisoner	FACILITY		2			1			1/22/2021	T			3/11/2021	NEG					45	G	NEG			NDC		COMPLETED	No
50	1/28/2021	Q5	Jan_Mar	M	25	25_49	P-BC	28-Jan-21	NEW	2 = TB Contact	FACILITY		1						1/28/2021	T			4/20/2021	NEG	5/18/2021	NEG	6/15/2021	NEG	57	G	NEG			NDC	1/29/2021	CURED	No
51	1/28/2021	Q5	Jan_Mar	M	20	15_24	P-BC	28-Jan-21	NEW	2 = TB Contact	FACILITY																9/1/2021	NEG	49	Y	NEG			NDC	1/29/2021	CURED	No
52	1/24/2021	Q5	Jan_Mar	F	66	>49	P-CD	24-Jan-21	NEW	2 = TB Contact	FACILITY																		48	G	NEG			NDC		COMPLETED	No
54	1/28/2021	Q5	Jan_Mar	F	34	25_49	P-BC	28-Jan-21	TREATMENT AFTER LTFU	2 = TB Contact	FACILITY		4			1	1/29/2021	POS	1/25/2021	T			3/25/2021	+					49	R	NEG			NDC		LOST TO FOLLOW UP	Yes
56	1/26/2021	Q5	Jan_Mar	M	0	<1	P-CD	26-Jan-21	NEW	3 = Prisoner	FACILITY		2						1/21/2021	N									7.5	R	NEG			NDC	2/22/2021	COMPLETED	No
57	1/28/2021	Q5	Jan_Mar	M	67	>49	P-CD	28-Jan-21	NEW		FACILITY																				NEG			NDC		DIED	Yes
58	1/28/2021	Q5	Jan_Mar	M	30	25_49	EPTB	28-Jan-21	NEW		FACILITY								1/21/2021	N											NEG			NDC		DIED	Yes
59	1/29/2021	Q5	Jan_Mar	F	30	25_49	EPTB	29-Jan-21	NEW	2 = TB Contact	FACILITY	1	2						1/29/2021	N	1/29/2021								39	R	NEG			NDC		COMPLETED	No
60	1/29/2021	Q5	Jan_Mar	M	73	>49	P-CD	29-Jan-21	NEW	2 = TB Contact	FACILITY								1/29/2021	N	1/29/2021								51	R	NEG			NDC	1/30/2021	COMPLETED	No
61	1/30/2021	Q5	Jan_Mar	M	1	1_4	EPTB	30-Jan-21	NEW	2 = TB Contact	FACILITY		4			1			1/30/2021	N									9.5	Y	NEG			NDC		LOST TO FOLLOW UP	Yes
62	1/30/2021	Q5	Jan_Mar	M	33	25_49	P-BC	30-Jan-21	NEW	2 = TB Contact	FACILITY		8			4	2/2/2021	POS	1/30/2021	T	1/30/2021		4/3/2021	NEG					49	R	NEG			NDC		COMPLETED	No
63	1/30/2021	Q5	Jan_Mar	F	29	25_49	P-BC	30-Jan-21	NEW	2 = TB Contact	FACILITY								1/30/2021	T	1/30/2021		3/27/2021	NEG					46	Y	NEG			NDC	3/27/2021	COMPLETED	No
64	1/30/2021	Q5	Jan_Mar	M	33	25_49	P-BC	30-Jan-21	NEW	2 = TB Contact	FACILITY								1/29/2021	T			5/7/2021	NEG			8/16/2021	NEG	52	G	NEG			NDC	2/1/2021	CURED	No
66	1/31/2021	Q5	Jan_Mar	F	22	15_24	P-BC	31-Jan-21	NEW	2 = TB Contact	FACILITY		1						1/31/2021	T									44		NEG			NDC		LOST TO FOLLOW UP	Yes
67	2/2/2021	Q5	Jan_Mar	F	24	15_24	EPTB	2-Feb-21	NEW	2 = TB Contact	FACILITY		2																53	G	NEG			NDC	2/3/2021	COMPLETED	No
68	2/3/2021	Q5	Jan_Mar	M	64	>49	P-BC	3-Feb-21	NEW	2 = TB Contact	FACILITY								2/2/2021	T									49	R	NEG			NDC	2/3/2021	COMPLETED	No
69	2/3/2021	Q5	Jan_Mar	F	78	>49	EPTB	3-Feb-21	NEW	2 = TB Contact	FACILITY										2/18/2021								35		NEG			NDC	3/3/2021	COMPLETED	No
70	2/4/2021	Q5	Jan_Mar	M	34	25_49	P-BC	4-Feb-21	TREATMENT AFTER LTFU	2 = TB Contact	FACILITY		3	YES		3	2/4/2021	POS	2/4/2021	T			4/13/2021	+	7/6/2021	NEG			46	R	NEG			NDC		CURED	No
71	2/3/2021	Q5	Jan_Mar	F	52	>49	P-BC	3-Feb-21	NEW	2 = TB Contact	FACILITY	5	2				2/3/2021	POS	2/3/2021	T									53	G	NEG			NDC	2/15/2021	LOST TO FOLLOW UP	Yes
72	2/5/2021	Q5	Jan_Mar	F	3	1_4	EPTB	5-Feb-21	NEW	2 = TB Contact	FACILITY	5	3						2/5/2021	T									14	G	NEG			NDC		COMPLETED	No
73	2/7/2021	Q5	Jan_Mar	F	2	1_4	EPTB	7-Feb-21	NEW		FACILITY	2	2		1														9		NEG			NDC	3/2/2021	COMPLETED	No
74	2/7/2021	Q5	Jan_Mar	F	0	<1	P-CD	7-Feb-21	NEW	2 = TB Contact	FACILITY								2/7/2021	N									7		NEG			NDC	3/1/2021	COMPLETED	No
75	2/9/2021	Q5	Jan_Mar	M	5	5_15	P-BC	9-Feb-21	NEW	2 = TB Contact	FACILITY						2/9/2021	POS	2/8/2021	T			4/7/2021	NEG	6/4/2021	NEG	7/7/2021	NEG	42		NEW HIV+	YES	2/24/2021	NDC		CURED	No
76	2/9/2021	Q5	Jan_Mar	F	37	25_49	P-BC	9-Feb-21	RELAPSED	2 = TB Contact	FACILITY						2/9/2021	POS		RR	2/8/2021								44		NEG			NDC		LOST TO FOLLOW UP	Yes
77	2/9/2021	Q5	Jan_Mar	F	34	25_49	P-BC	9-Feb-21	NEW		FACILITY						1/12/2021	POS	2/9/2021	T	2/9/2021		4/12/2021	NEG	4/30/2021	NEG	7/12/2021	NEG	49	G	NEG			NDC		CURED	No
79	2/9/2021	Q5	Jan_Mar	F	40	25_49	P-BC	9-Feb-21	NEW	2 = TB Contact	FACILITY		7			3	2/13/2021	POS	2/9/2021	T	2/9/2021								53	R	NEG			NDC		COMPLETED	No
80	2/9/2021	Q5	Jan_Mar	F	34	25_49	EPTB	9-Feb-21	NEW	2 = TB Contact	FACILITY								2/9/2021	T										Y	NEG			NDC		DIED	Yes
81	2/5/2021	Q5	Jan_Mar	F	55	>49	P-BC	5-Feb-21	NEW	2 = TB Contact	FACILITY						2/6/2021	POS	2/5/2021	T			6/21/2021	NEG					45	Y	NEG			NDC	2/12/2021	COMPLETED	No
82	1/31/2021	Q5	Jan_Mar	F	2	1_4	P-BC	31-Jan-21	NEW	2 = TB Contact	FACILITY	2	2		2				1/29/2021	T									8	G	NEG			NDC		CURED	No
83	2/11/2021	Q5	Jan_Mar	M	0	<1	P-CD	11-Feb-21	NEW	2 = TB Contact	FACILITY										1/27/2021								5.5		NEG			NDC	2/22/2021	COMPLETED	No
84	2/11/2021	Q5	Jan_Mar	F	23	15_24	P-BC	11-Feb-21	NEW	2 = TB Contact	FACILITY						2/12/2021	POS	2/11/2021	T	2/11/2021		4/13/2021	+					40	R	NEG			NDC	2/18/2021	COMPLETED	No
85	2/11/2021	Q5	Jan_Mar	M	51	>49	P-BC	11-Feb-21	NEW	2 = TB Contact	COMMUNITY		8			8			2/11/2021	T									42	R	NEG			NDC		LOST TO FOLLOW UP	Yes
86	2/12/2021	Q5	Jan_Mar	M	4	1_4	EPTB	12-Feb-21	NEW	2 = TB Contact	FACILITY	2	4						2/5/2021	N									14.7	G	NEG			NDC	2/18/2021	COMPLETED	No
87	2/12/2021	Q5	Jan_Mar	F	25	25_49	P-BC	12-Feb-21	NEW	2 = TB Contact	FACILITY						2/17/2021	POS	2/12/2021	T			2/13/2021	NEG	6/18/2021	NEG	9/17/2021	NEG	39		NEG			NDC	2/26/2021	CURED	No
88	2/12/2021	Q5	Jan_Mar	M	29	25_49	EPTB	12-Feb-21	NEW	2 = TB Contact	FACILITY								2/12/2021	T									64	G	KNOWN HIV+	YES	9/15/2020	NDC	4/1/2021	COMPLETED	No
89	1/25/2021	Q5	Jan_Mar	F	70	>49	EPTB	25-Jan-21	NEW	2 = TB Contact	FACILITY																		40	Y	NEG			NDC	2/13/2021	COMPLETED	No
90	2/12/2021	Q5	Jan_Mar	M	2	1_4	P-BC	12-Feb-21	NEW	3 = Prisoner	FACILITY	3	3		1	2			2/11/2021	T	2/10/2021								6.5		NEG			NDC	2/13/2021	COMPLETED	No
91	2/13/2021	Q5	Jan_Mar	M	6	5_15	EPTB	13-Feb-21	NEW	1 = Health worker	FACILITY																		20		NEG			NDC	2/19/2021	COMPLETED	No
92	2/13/2021	Q5	Jan_Mar	M	54	>49	P-CD	13-Feb-21	NEW	8 = Miner	FACILITY								2/12/2021	N									16	G	NEG			NDC	3/15/2021	COMPLETED	No
93	2/16/2021	Q5	Jan_Mar	F	40	25_49	P-CD	16-Feb-21	NEW		FACILITY																		51	Y	NEG			NDC		DIED	Yes
94	2/17/2021	Q5	Jan_Mar	M	35	25_49	P-BC	17-Feb-21	TREATMENT AFTER LTFU		FACILITY	1	4			1	2/17/2021	NEG	2/15/2021	T									63	R	NEG			NDC	2/17/2021	CURED	No
95	2/17/2021	Q5	Jan_Mar	M	31	25_49	P-BC	17-Feb-21	NEW		FACILITY	3	4		1	1	2/19/2021	NEG	2/16/2021	T			2/23/2021	NEG			8/10/2021	NEG	50		NEG			NDC	4/13/2021	CURED	No
96	2/17/2021	Q5	Jan_Mar	F	66	>49	P-BC	17-Feb-21	NEW		FACILITY						2/19/2021	NEG	2/16/2021	T									30	R	NEG			NDC		DIED	Yes
97	2/18/2021	Q5	Jan_Mar	M	2	1_4	P-BC	18-Feb-21	NEW	2 = TB Contact	FACILITY						2/19/2021	POS	2/18/2021	T									54	Y	NEG			NDC	2/24/2021	COMPLETED	No
98	2/18/2021	Q5	Jan_Mar	M	58	>49	P-BC	18-Feb-21	TREATMENT AFTER LTFU	2 = TB Contact	FACILITY	2	3		1	1	2/19/2021	POS	2/18/2021	T									54	G	NEG			NDC		COMPLETED	No
99	2/15/2021	Q5	Jan_Mar	F	56	>49	EPTB	15-Feb-21	NEW	2 = TB Contact	FACILITY	1	3		3														50	G	NEG			NDC		DIED	Yes
100	2/19/2021	Q5	Jan_Mar	F	28	25_49	P-BC	19-Feb-21	NEW	2 = TB Contact	FACILITY	2	4				2/20/2021	POS	2/19/2021	T									49	Y	NEG			NDC	4/3/2021	LOST TO FOLLOW UP	Yes
101	2/19/2021	Q5	Jan_Mar	M	20	15_24	P-BC	19-Feb-21	NEW	2 = TB Contact	FACILITY	1	9		1	1	2/22/2021	POS	2/19/2021	T	2/19/2021		4/14/2021	+	6/17/2021	NEG	8/12/2021	NEG	47	Y	NEG			NDC		CURED	No
102	2/17/2021	Q5	Jan_Mar	M	6	5_15	EPTB	17-Feb-21	NEW	2 = TB Contact	FACILITY	1	5																20	R	NEG			NDC	2/17/2021	DIED	Yes
103	2/21/2021	Q5	Jan_Mar	M	49	25_49	P-BC	21-Feb-21	NEW	2 = TB Contact	FACILITY						2/22/2021	POS	2/20/2021	T			4/18/2021	NEG	6/18/2021	NEG	7/8/2021	NEG	54		NEG			NDC	3/4/2021	CURED	No
104	2/22/2021	Q5	Jan_Mar	M	71	>49	P-BC	22-Feb-21	NEW	2 = TB Contact	FACILITY						2/23/2021	POS	2/22/2021	T			4/22/2021	NEG	6/29/2021	NEG	8/16/2021	NEG	50	Y	NEG			NDC	3/4/2021	CURED	No
105	2/22/2021	Q5	Jan_Mar	M	21	15_24	P-BC	22-Feb-21	TREATMENT AFTER LTFU	2 = TB Contact	FACILITY						2/23/2021	POS	2/22/2021	T			4/27/2021	NEG	6/25/2021	NEG	7/29/2021	NEG	58	R	NEG			NDC		CURED	No
106	2/20/2021	Q5	Jan_Mar	F	32	25_49	P-BC	20-Feb-21	NEW	2 = TB Contact	FACILITY		4								2/19/2021				5/14/2021	NEG	7/10/2021	NEG	51	G	KNOWN HIV+	YES		NDC		CURED	No
107	2/23/2021	Q5	Jan_Mar	F	18	15_24	P-CD	23-Feb-21	NEW	2 = TB Contact	FACILITY								2/23/2021	N							7/13/2021	NEG	40		KNOWN HIV+	YES		NDC		COMPLETED	No
108	2/23/2021	Q5	Jan_Mar	M	68	>49	P-CD	23-Feb-21	NEW		FACILITY								2/23/2021	N									60	G	NEG			NDC	3/18/2021	COMPLETED	No
109	2/24/2021	Q5	Jan_Mar	F	27	25_49	P-BC	24-Feb-21	NEW		FACILITY		3				2/25/2021	NEG	2/24/2021	T			4/21/2021	NEG	6/16/2021	NEG	8/12/2021	NEG	55.3	G	NEG			NDC		CURED	No
110	2/25/2021	Q5	Jan_Mar	M	0	<1	P-CD	25-Feb-21	NEW	2 = TB Contact	FACILITY	2	5						2/20/2021	N	2/20/2021								2.7		NEG			NDC	3/23/2021	COMPLETED	No
111	2/21/2021	Q5	Jan_Mar	M	2	1_4	EPTB	21-Feb-21	NEW	2 = TB Contact	FACILITY	2	2																10	G	NEG			NDC	2/26/2021	COMPLETED	No
112	2/26/2021	Q5	Jan_Mar	F	1	1_4	P-BC	26-Feb-21	NEW	2 = TB Contact	FACILITY	2	8			1			2/25/2021	T	6/15/2021								5.5	R	NEG			NDC		COMPLETED	No
113	2/27/2021	Q5	Jan_Mar	F	3	1_4	EPTB	27-Feb-21	NEW	2 = TB Contact	FACILITY		5			1													13	R	NEG			NDC	3/1/2021	COMPLETED	No
114	2/26/2021	Q5	Jan_Mar	M	26	25_49	P-BC	26-Feb-21	NEW	2 = TB Contact	FACILITY						2/27/2021	NEG	2/26/2021	T	1/25/2021		4/20/2021	NEG			8/14/2021	NEG	62.5	G	NEG			NDC		CURED	No
115	2/22/2021	Q5	Jan_Mar	M	10	5_15	P-CD	22-Feb-21	NEW	2 = TB Contact	FACILITY	2	5						2/4/2021	T	2/27/2021		5/12/2021	NEG	7/8/2021	NEG	9/18/2021	NEG	25	R	NEG			NDC	2/22/2021	COMPLETED	No
116	2/27/2021	Q5	Jan_Mar	M	83	>49	P-BC	27-Feb-21	NEW	2 = TB Contact	FACILITY								2/27/2021	T									52	Y	NEG			NDC	3/3/2021	COMPLETED	No
117	2/27/2021	Q5	Jan_Mar	M	23	15_24	P-BC	27-Feb-21	NEW	2 = TB Contact	FACILITY						3/2/2021	POS	2/27/2021	T			4/21/2021	NEG	6/28/2021	NEG	7/29/2021	NEG	62	G	NEG			NDC		CURED	No
118	2/22/2021	Q5	Jan_Mar	F	3	1_4	EPTB	22-Feb-21	NEW	2 = TB Contact	FACILITY	3	2		1						2/8/2021								10		NEG			NDC	4/24/2021	DIED	Yes
119	1/7/2021	Q5	Jan_Mar	M	36	25_49	EPTB	7-Jan-21	NEW	2 = TB Contact	FACILITY	1	3			1															NEG			NDC	3/10/2021	COMPLETED	No
120	3/1/2021	Q5	Jan_Mar	F	60	>49	EPTB	1-Mar-21	NEW	2 = TB Contact	FACILITY		6								2/27/2021								48	R	NEG			NDC	3/28/2021	COMPLETED	No
121	3/2/2021	Q5	Jan_Mar	M	24	15_24	P-BC	2-Mar-21	NEW	2 = TB Contact	FACILITY	1	6		1	3	3/3/2021	NEG	3/2/2021	T			4/27/2021	NEG	6/24/2021	NEG	7/26/2021	NEG	68	G	NEW HIV+	YES	4/20/2021	NDC	3/25/2021	CURED	No
122	3/1/2021	Q5	Jan_Mar	M	34	25_49	P-BC	1-Mar-21	NEW	2 = TB Contact	FACILITY																		55.5	G	NEW HIV+	YES		NDC		DIED	Yes
123	3/1/2021	Q5	Jan_Mar	F	54	>49	P-CD	1-Mar-21	NEW	2 = TB Contact	FACILITY	3	3			1			2/22/2021	N									70	G	NEG			NDC	3/18/2021	COMPLETED	No
124	3/2/2021	Q5	Jan_Mar	M	39	25_49	P-BC	2-Mar-21	NEW	2 = TB Contact	FACILITY	3	2			1	3/3/2021	POS	3/1/2021	T			4/29/2021	+					40	R	NEG			NDC		LOST TO FOLLOW UP	Yes
125	3/2/2021	Q5	Jan_Mar	M	28	25_49	P-BC	2-Mar-21	NEW	2 = TB Contact	FACILITY	2	3			1	3/3/2021	POS	3/2/2021	T			5/3/2021	+					60	R	NEG			NDC		COMPLETED	No
126	3/3/2021	Q5	Jan_Mar	F	34	25_49	P-BC	3-Mar-21	NEW	2 = TB Contact	FACILITY								3/3/2021	T									70		KNOWN HIV+	YES		NDC		LOST TO FOLLOW UP	Yes
127	3/4/2021	Q5	Jan_Mar	F	76	>49	P-BC	4-Mar-21	NEW	2 = TB Contact	FACILITY								3/4/2021	T									42	R	NEG			NDC		DIED	Yes
128	3/5/2021	Q5	Jan_Mar	M	25	25_49	P-BC	5-Mar-21	NEW	2 = TB Contact	FACILITY		1				3/26/2021	NEG	3/5/2021	T	3/5/2021										NEG			NDC	3/30/2021	COMPLETED	No
129	3/5/2021	Q5	Jan_Mar	M	38	25_49	P-BC	5-Mar-21	NEW	2 = TB Contact	FACILITY		2						3/5/2021	T			4/30/2021	NEG			7/22/2021	NEG	61	G	NEG			NDC		CURED	No
130	3/5/2021	Q5	Jan_Mar	M	33	25_49	P-BC	5-Mar-21	NEW	2 = TB Contact	FACILITY		4				3/6/2021	POS	3/5/2021	T			5/4/2021	NEG			7/28/2021	NEG	51	Y	KNOWN HIV+	YES	2/1/2020	NDC		CURED	No
131	3/5/2021	Q5	Jan_Mar	F	14	5_15	P-BC	5-Mar-21	RELAPSED	2 = TB Contact	FACILITY	3	4				3/6/2021	POS	3/5/2021	T									27	R	NEG			NDC	3/13/2021	COMPLETED	No
132	3/5/2021	Q5	Jan_Mar	F	51	>49	P-BC	5-Mar-21	NEW	2 = TB Contact	FACILITY	2	5				3/6/2021	POS	3/5/2021	T			5/29/2021	NEG	7/14/2021	NEG	9/21/2021	NEG	34	R	NEG			NDC		CURED	No
133	3/6/2021	Q5	Jan_Mar	M	44	25_49	P-CD	6-Mar-21	NEW	2 = TB Contact	FACILITY										3/3/2021										NEG			NDC		COMPLETED	No
134	3/6/2021	Q5	Jan_Mar	M	1	1_4	EPTB	6-Mar-21	NEW	2 = TB Contact	FACILITY	3	4								3/6/2021								9.7	G	NEG			NDC	3/9/2021	COMPLETED	No
135	3/6/2021	Q5	Jan_Mar	M	13	5_15	P-BC	6-Mar-21	NEW	2 = TB Contact	FACILITY	4	6				3/9/2021	POS	3/6/2021	T			4/20/2021	NEG	5/18/2021	NEG	6/15/2021	NEG	36	R	NEG			NDC	3/18/2021	CURED	No
136	3/6/2021	Q5	Jan_Mar	F	19	15_24	P-BC	6-Mar-21	NEW	2 = TB Contact	FACILITY	1	6			1	3/9/2021	POS	3/6/2021	T									44	R	NEG			NDC	3/22/2021	COMPLETED	No
137	3/7/2021	Q5	Jan_Mar	M	3	1_4	EPTB	7-Mar-21	NEW	2 = TB Contact	FACILITY	3	5						3/2/2021	T									11	Y	NEG			NDC	3/22/2021	COMPLETED	No
138	3/7/2021	Q5	Jan_Mar	F	10	5_15	P-CD	7-Mar-21	NEW	2 = TB Contact	FACILITY	1	5		1	1			3/5/2021	N									21	Y	NEG			NDC		COMPLETED	No
139	3/7/2021	Q5	Jan_Mar	F	3	1_4	EPTB	7-Mar-21	NEW	2 = TB Contact	FACILITY	1	4								2/4/2021								14.8	G	NEG			NDC	3/9/2021	COMPLETED	No
140	3/8/2021	Q5	Jan_Mar	M	12	5_15	P-CD	8-Mar-21	NEW	2 = TB Contact	FACILITY	2	5						3/5/2021	N									26.5	R	NEG			NDC		DIED	Yes
141	3/8/2021	Q5	Jan_Mar	F	1	1_4	P-CD	8-Mar-21	NEW	2 = TB Contact	FACILITY								3/8/2021	N									5		NEG			NDC		DIED	Yes
142	3/10/2021	Q5	Jan_Mar	M	25	25_49	P-BC	10-Mar-21	NEW	2 = TB Contact	FACILITY	3	2			2	3/13/2021	POS	3/9/2021	T			4/23/2021	NEG	7/26/2021	NEG	8/26/2021	NEG	53	Y	NEG			NDC		CURED	No
143	3/10/2021	Q5	Jan_Mar	F	34	25_49	P-BC	10-Mar-21	NEW	2 = TB Contact	FACILITY		1						3/2/2021	T									74	G	KNOWN HIV+	YES	6/15/2007	NDC		COMPLETED	No
144	3/10/2021	Q5	Jan_Mar	M	54	>49	EPTB	10-Mar-21	NEW	2 = TB Contact	FACILITY	1	5								3/9/2021								44	Y	NEG			NDC		DIED	Yes
145	3/10/2021	Q5	Jan_Mar	F	37	25_49	EPTB	10-Mar-21	NEW	2 = TB Contact	FACILITY	2	4				3/11/2021	NEG											69	G	NEG			NDC	3/11/2021	COMPLETED	No
146	3/10/2021	Q5	Jan_Mar	M	23	15_24	P-BC	10-Mar-21	NEW	2 = TB Contact	FACILITY	5	8						3/10/2021	T					8/17/2021	+			45	Y	NEG			NDC	3/18/2021	FAILED	Yes
147	3/10/2021	Q5	Jan_Mar	M	46	25_49	EPTB	10-Mar-21	NEW	2 = TB Contact	FACILITY		8				3/11/2021	POS			3/10/2021								63	G	NEG			NDC	3/11/2021	COMPLETED	No
148	3/10/2021	Q5	Jan_Mar	M	41	25_49	P-BC	10-Mar-21	NEW	2 = TB Contact	FACILITY	3	7						3/10/2021	T	3/10/2021								58	G	NEG			NDC	3/13/2021	CURED	No
149	3/10/2021	Q5	Jan_Mar	M	60	>49	P-BC	10-Mar-21	NEW	2 = TB Contact	FACILITY																		53	Y	NEG			NDC		LOST TO FOLLOW UP	Yes
150	3/10/2021	Q5	Jan_Mar	M	26	25_49	P-CD	10-Mar-21	NEW	2 = TB Contact	FACILITY								3/10/2021	N			5/5/2021	NEG					39	G	NEG			NDC		COMPLETED	No
151	2/24/2021	Q5	Jan_Mar	F	70	>49	EPTB	24-Feb-21	NEW	2 = TB Contact	FACILITY	2	6				3/15/2021	POS	2/23/2021	N											NEG			NDC	3/15/2021	LOST TO FOLLOW UP	Yes
152	3/16/2021	Q5	Jan_Mar	M	45	25_49	P-BC	16-Mar-21	RELAPSED	2 = TB Contact	FACILITY	7	2				3/17/2021	NEG	3/11/2021	T									67	G	NEG			NDC		LOST TO FOLLOW UP	Yes
153	3/16/2021	Q5	Jan_Mar	F	78	>49	P-BC	16-Mar-21	NEW	2 = TB Contact	FACILITY								3/16/2021	T	3/16/2021								30.5	R	NEG			NDC	3/30/2021	LOST TO FOLLOW UP	Yes
154	3/16/2021	Q5	Jan_Mar	M	79	>49	P-BC	16-Mar-21	NEW	2 = TB Contact	FACILITY						3/17/2021	POS	3/15/2021	T	3/16/2021								45	R	NEG			NDC		LOST TO FOLLOW UP	Yes
155	3/16/2021	Q5	Jan_Mar	F	17	15_24	P-CD	16-Mar-21	NEW	2 = TB Contact	FACILITY								1/30/2021	N	2/23/2021		5/11/2021	NEG					47	R	NEG			NDC		COMPLETED	No
156	3/16/2021	Q5	Jan_Mar	F	25	25_49	P-BC	16-Mar-21	NEW	2 = TB Contact	FACILITY	4	6				3/17/2021	NEG	3/16/2021	T									60	G	NEG			NDC		COMPLETED	No
157	3/17/2021	Q5	Jan_Mar	F	25	25_49	P-BC	17-Mar-21	NEW	2 = TB Contact	FACILITY								3/3/2021	T	3/3/2021				7/1/2021	NEG	9/4/2021	NEG	46	Y	KNOWN HIV+	YES	6/15/2020	NDC		CURED	No
158	3/16/2021	Q5	Jan_Mar	M	0	<1	P-CD	16-Mar-21	NEW	2 = TB Contact	FACILITY	1	2						3/13/2021	N									3.5		NEW HIV+	YES	1/26/2021	NDC		DIED	Yes
159	2/23/2021	Q5	Jan_Mar	F	25	25_49	P-CD	23-Feb-21	NEW	2 = TB Contact	FACILITY	2	4																40	R	NEG			NDC	4/19/2021	COMPLETED	No
160	1/22/2021	Q5	Jan_Mar	M	33	25_49	P-BC	22-Jan-21	NEW	2 = TB Contact	FACILITY	2	4				1/23/2021	POS	1/22/2021	T					5/13/2021	NEG	6/10/2021	NEG	64	G	NEG			NDC		CURED	No
161	3/15/2021	Q5	Jan_Mar	M	1	1_4	P-CD	15-Mar-21	NEW	2 = TB Contact	FACILITY		1						3/11/2021	N	3/13/2021								10.6	G	NEG			NDC		COMPLETED	No
162	3/11/2021	Q5	Jan_Mar	F	2	1_4	P-CD	11-Mar-21	NEW	2 = TB Contact	FACILITY	2	3						3/10/2021	N	3/11/2021								8.6	R	NEG			NDC	4/8/2021	COMPLETED	No
163	3/19/2021	Q5	Jan_Mar	F	4	1_4	P-BC	19-Mar-21	NEW	2 = TB Contact	FACILITY	4	6						3/19/2021	T					8/6/2021	NEG	10/29/2021	NEG	9.8	R	NEG			NDC	3/30/2021	CURED	No
164	3/19/2021	Q5	Jan_Mar	M	11	5_15	P-CD	19-Mar-21	NEW	2 = TB Contact	FACILITY	3	4						3/18/2021	N									20.8	R	NEG			NDC	3/27/2021	COMPLETED	No
165	3/22/2021	Q5	Jan_Mar	M	5	5_15	P-CD	22-Mar-21	NEW	2 = TB Contact	FACILITY	4	2						3/18/2021	N									16	Y	NEG			NDC		COMPLETED	No
166	3/12/2021	Q5	Jan_Mar	M	2	1_4	P-BC	12-Mar-21	NEW	2 = TB Contact	FACILITY	3							3/11/2021	T							9/6/2021	NEG	10.9	Y	NEG			NDC	3/23/2021	CURED	No
167	3/23/2021	Q5	Jan_Mar	M	43	25_49	P-BC	23-Mar-21	NEW	2 = TB Contact	FACILITY	2	3		2	2	4/3/2021	POS	3/23/2021	T									52	R	NEG			NDC	4/14/2021	COMPLETED	No
168	3/23/2021	Q5	Jan_Mar	F	0	<1	P-CD	23-Mar-21	NEW	2 = TB Contact	FACILITY										3/22/2021								4.8		NEW HIV+	YES	3/23/2021	NDC		COMPLETED	No
169	3/23/2021	Q5	Jan_Mar	F	0	<1	P-CD	23-Mar-21	NEW	2 = TB Contact	FACILITY																		4.7		NEG			NDC		DIED	Yes
170	3/24/2021	Q5	Jan_Mar	M	22	15_24	EPTB	24-Mar-21	NEW	2 = TB Contact	FACILITY										3/24/2021								59	R	NEG			NDC		COMPLETED	No
171	3/24/2021	Q5	Jan_Mar	M	38	25_49	EPTB	24-Mar-21	NEW	2 = TB Contact	FACILITY	2	2		2	2													48	Y	NEG			NDC		COMPLETED	No
172	3/24/2021	Q5	Jan_Mar	M	36	25_49	P-BC	24-Mar-21	NEW	2 = TB Contact	FACILITY	0	0		0	0			3/24/2021	T	3/24/2021								55	R	NEG			NDC	4/16/2021	CURED	No
173	3/24/2021	Q5	Jan_Mar	M	60	>49	P-BC	24-Mar-21	NEW	2 = TB Contact	FACILITY	0	0		0	0	3/25/2021	NEG	3/24/2021	T	3/24/2021								50	R	NEG			NDC	3/30/2021	COMPLETED	No
174	3/24/2021	Q5	Jan_Mar	F	22	15_24	P-BC	24-Mar-21	NEW	2 = TB Contact	FACILITY	0	0		0	0	3/26/2021	NEG	3/24/2021	T			5/25/2021	NEG			8/31/2021	NEG	61		NEG			NDC		CURED	No
175	3/25/2021	Q5	Jan_Mar	F	37	25_49	P-BC	25-Mar-21	NEW	2 = TB Contact	FACILITY	2	2		2	0	4/3/2021	POS	3/25/2021	T									42	R	NEG			NDC	4/17/2021	CURED	No
176	3/11/2021	Q5	Jan_Mar	F	3	1_4	P-CD	11-Mar-21	NEW	2 = TB Contact	FACILITY	0	0		0	0													7.6	R	NEG			NDC	5/17/2021	COMPLETED	No
177	3/29/2021	Q5	Jan_Mar	F	7	5_15	P-BC	29-Mar-21	NEW	2 = TB Contact	FACILITY	0	0		0	0			3/29/2021	T	3/27/2021		5/26/2021	NEG			11/26/2021	NEG	17.9	G	NEG			NDC	4/16/2021	CURED	No
178	3/30/2021	Q5	Jan_Mar	M	6	5_15	P-BC	30-Mar-21	NEW	2 = TB Contact	FACILITY	1	2		0	0			3/27/2021	T	3/26/2021								16.1	G	NEW HIV+	YES	3/27/2021	NDC	4/14/2021	COMPLETED	No
180	3/31/2021	Q5	Jan_Mar	M	22	15_24	P-BC	31-Mar-21	NEW	2 = TB Contact	FACILITY	0	0		0	0	3/31/2021	POS	3/30/2021	T			4/24/2021	NEG	7/19/2021	NEG	8/16/2021	NEG	48	Y	NEG			NDC		CURED	No
181	3/31/2021	Q5	Jan_Mar	F	23	15_24	EPTB	31-Mar-21	NEW	2 = TB Contact	FACILITY	0	0		0	0													44	R	NEG			NDC	5/20/2021	COMPLETED	No
182	3/30/2021	Q5	Jan_Mar	F	4	1_4	EPTB	30-Mar-21	NEW	2 = TB Contact	FACILITY	0	0		0	0													11.9	G	NEG			NDC	3/31/2021	COMPLETED	No
183	3/30/2021	Q5	Jan_Mar	F	23	15_24	P-BC	30-Mar-21	NEW	2 = TB Contact	FACILITY	2	4	YES	0	0	4/1/2021	NEG	3/30/2021	T			8/17/2021	NEG			11/26/2021	NEG	53	G	NEG			NDC	4/2/2021	CURED	No
184	3/31/2021	Q5	Jan_Mar	F	27	25_49	P-BC	31-Mar-21	NEW	2 = TB Contact	FACILITY	0	0				4/1/2021	POS	3/31/2021	T									42	R	NEG			NDC		COMPLETED	No
185	3/31/2021	Q5	Jan_Mar	M	21	15_24	EPTB	31-Mar-21	NEW	2 = TB Contact	FACILITY	0	0						3/31/2021	N									42	R	NEG			NDC		COMPLETED	No
202	4/9/2021	Q6	Apr_Jun	M	16	15_24	P-BC	9-Apr-21	NEW	2 = TB Contact	FACILITY	0	0				4/13/2021	NEG	4/7/2021	T							10/21/2021	NEG	45	R	NEG			NDC		CURED	No
203	4/17/2021	Q6	Apr_Jun	M	27	25_49	P-BC	17-Apr-21	NEW	2 = TB Contact	FACILITY	0	0				4/17/2021	POS	4/7/2021	T			7/19/2021	NEG	9/29/2021	NEG	10/25/2021	NEG	57	Y	NEG			NDC		CURED	No
204	4/9/2021	Q6	Apr_Jun	F	30	25_49	P-BC	9-Apr-21	NEW	2 = TB Contact	FACILITY	3	7	YES		2			4/9/2021	T			6/4/2021	NEG					55	Y	NEG			NDC	4/14/2021	COMPLETED	No
205	4/12/2021	Q6	Apr_Jun	F	16	15_24	P-CD	12-Apr-21	NEW	2 = TB Contact	FACILITY	4	3						4/12/2021	N	4/3/2021										NEG			NDC		DIED	Yes
206	4/10/2021	Q6	Apr_Jun	M	49	25_49	EPTB	10-Apr-21	NEW		FACILITY	0	0								4/10/2021										NEG			NDC		COMPLETED	No
207	4/15/2021	Q6	Apr_Jun	F	77	>49	P-BC	15-Apr-21	NEW	2 = TB Contact	FACILITY	0	0				4/13/2021	POS	4/12/2021	T			6/1/2021	NEG	8/4/2021	NEG	9/3/2021	NEG			NEG			NDC	4/19/2021	CURED	No
208	4/13/2021	Q6	Apr_Jun	M	40	25_49	EPTB	13-Apr-21	NEW	9 = Tobacco user	FACILITY	3	6								4/13/2021								45	G	NEG			NDC	4/13/2021	DIED	Yes
209	4/13/2021	Q6	Apr_Jun	F	70	>49	P-BC	13-Apr-21	NEW	9 = Tobacco user	FACILITY	3	4						4/13/2021	T	4/13/2021								41	R	NEG			NDC		LOST TO FOLLOW UP	Yes
211	4/15/2021	Q6	Apr_Jun	M	23	15_24	EPTB	15-Apr-21	NEW	9 = Tobacco user	FACILITY	2	6	YES		1													54	G	NEG			NDC	4/15/2021	COMPLETED	No
212	4/15/2021	Q6	Apr_Jun	M	47	25_49	EPTB	15-Apr-21	NEW	2 = TB Contact	FACILITY	4	4						4/13/2021	N									50	G	NEG			NDC	5/20/2021	COMPLETED	No
213	4/16/2021	Q6	Apr_Jun	F	25	25_49	EPTB	16-Apr-21	NEW	2 = TB Contact	FACILITY	3	7								4/15/2021								44	Y	NEG			NDC		COMPLETED	No
214	4/16/2021	Q6	Apr_Jun	M	24	15_24	EPTB	16-Apr-21	NEW	2 = TB Contact	FACILITY	0	8						4/14/2021	N									67	G	NEG			NDC	4/16/2021	COMPLETED	No
215	4/17/2021	Q6	Apr_Jun	M	37	25_49	P-BC	17-Apr-21	NEW	2 = TB Contact	FACILITY	0	2								4/16/2021								54.3	G	KNOWN HIV+	YES		NDC		COMPLETED	No
216	3/3/2021	Q6	Apr_Jun	M	53	>49	P-BC	3-Mar-21	NEW	2 = TB Contact	FACILITY	0	0						3/3/2021	T											KNOWN HIV+	YES		NDC		DIED	Yes
217	3/29/2021	Q6	Apr_Jun	F	36	25_49	EPTB	29-Mar-21	NEW	2 = TB Contact	FACILITY	1	3								3/29/2021								38	Y	NEG			NDC	5/7/2021	COMPLETED	No
218	4/19/2021	Q6	Apr_Jun	M	38	25_49	P-BC	19-Apr-21	NEW	2 = TB Contact	FACILITY	3	1				4/20/2020	NEG	4/19/2021	T	6/21/2021								52		KNOWN HIV+	YES		NDC	5/7/2021	DIED	Yes
219	4/19/2021	Q6	Apr_Jun	F	73	>49	P-BC	19-Apr-21	NEW	2 = TB Contact	FACILITY	2	6				4/27/2021	POS	4/19/2021	T									39	R	NEG			NDC		LOST TO FOLLOW UP	Yes
220	4/20/2021	Q6	Apr_Jun	M	44	25_49	P-BC	20-Apr-21	NEW	2 = TB Contact	FACILITY	0	0				4/23/2021	POS	4/20/2021	T			6/30/2021	NEG	8/9/2021	NEG			50	R	NEG			NDC	5/8/2021	CURED	No
221	4/21/2021	Q6	Apr_Jun	M	25	25_49	P-BC	21-Apr-21	NEW	2 = TB Contact	FACILITY	0	2				4/23/2021	POS	4/21/2021	T			6/21/2021	NEG	8/17/2021	+	10/12/2021	NEG	43	G	KNOWN HIV+			NDC		CURED	No
222	4/21/2021	Q6	Apr_Jun	M	33	25_49	P-BC	21-Apr-21	RELAPSED	2 = TB Contact	FACILITY	1	6				4/24/2021	POS	4/21/2021	T			6/17/2021	+							NEW HIV+	YES	4/21/2021	NDC		DIED	Yes
223	4/21/2021	Q6	Apr_Jun	F	50	>49	EPTB	21-Apr-21	NEW	2 = TB Contact	FACILITY	3	4								4/21/2021										NEG			NDC		COMPLETED	No
224	4/22/2021	Q6	Apr_Jun	F	14	5_15	P-BC	22-Apr-21	NEW	2 = TB Contact	FACILITY	2	2				4/23/2021	POS	4/22/2021	T	4/22/2021				8/11/2021	NEG	9/8/2021	NEG	34	R	NEG			NDC	4/26/2021	CURED	No
225	4/22/2021	Q6	Apr_Jun	M	30	25_49	P-BC	22-Apr-21	NEW	2 = TB Contact	FACILITY	6	3				4/23/2021	NEG	4/22/2021	T	4/22/2021		6/21/2021	NEG	8/16/2021	NEG	1/13/2022	NEG	43	R	NEG			NDC		CURED	No
226	4/22/2021	Q6	Apr_Jun	M	51	>49	EPTB	22-Apr-21	NEW	2 = TB Contact	FACILITY	2	13								4/22/2021								58	Y	NEG			NDC	10/15/2021	COMPLETED	No
227	4/23/2021	Q6	Apr_Jun	F	1	1_4	P-CD	23-Apr-21	NEW		FACILITY	2	2						4/22/2021	N	4/14/2021								2.6	R	NEG			NDC	4/29/2021	COMPLETED	No
228	4/23/2021	Q6	Apr_Jun	M	7	5_15	EPTB	23-Apr-21	NEW		FACILITY	1	2								4/23/2021								17.6	Y	NEG			NDC	5/4/2021	COMPLETED	No
229	4/23/2021	Q6	Apr_Jun	M	35	25_49	P-BC	23-Apr-21	NEW		FACILITY	2	4				4/25/2021	POS	4/23/2021	T	4/23/2021		6/18/2021	NEG	10/29/2021	NEG	11/26/2021	NEG	46	R	NEG			NDC	6/19/2021	CURED	No
230	4/23/2021	Q6	Apr_Jun	F	1	1_4	P-CD	23-Apr-21	NEW	2 = TB Contact	FACILITY	2	5								4/22/2021								7.6	Y	NEG			NDC		COMPLETED	No
231	4/24/2021	Q6	Apr_Jun	M	4	1_4	P-CD	24-Apr-21	NEW	2 = TB Contact	FACILITY	1	4			1			4/12/2021	N	4/22/2021								9.9	R	NEG			NDC		COMPLETED	No
232	4/24/2021	Q6	Apr_Jun	F	46	25_49	P-BC	24-Apr-21	TREATMENT AFTER LTFU	2 = TB Contact	FACILITY	4	1						4/24/2021	T					11/12/2021	NEG	1/12/2022	NEG		G	NEG			NDC		CURED	No
233	4/24/2021	Q6	Apr_Jun	F	14	5_15	EPTB	24-Apr-21	NEW	2 = TB Contact	FACILITY	4	0								4/8/2021								54	G	NEG			NDC	5/8/2021	COMPLETED	No
234	4/26/2021	Q6	Apr_Jun	F	7	5_15	EPTB	26-Apr-21	NEW	2 = TB Contact	FACILITY	3	1			1			4/23/2021	N	4/14/2021								19		NEG			NDC		DIED	Yes
235	4/26/2021	Q6	Apr_Jun	M	62	>49	P-BC	26-Apr-21	NEW	6 = Fisher Forks	FACILITY	2	15			2	4/26/2021	POS	4/26/2021	T			6/21/2021	NEG	8/16/2021	NEG	9/13/2021	NEG	69	Y	NEG			NDC		CURED	No
236	4/29/2021	Q6	Apr_Jun	F	1	1_4	P-CD	29-Apr-21	NEW	2 = TB Contact	FACILITY	2	3						4/28/2021	N	4/23/2021								6.2	R	NEG			NDC		COMPLETED	No
237	4/29/2021	Q6	Apr_Jun	F	24	15_24	EPTB	29-Apr-21	NEW	2 = TB Contact	FACILITY	2	4								4/28/2021								50		NEG			NDC	4/29/2021	COMPLETED	No
238	4/29/2021	Q6	Apr_Jun	F	0	<1	P-CD	29-Apr-21	NEW	2 = TB Contact	FACILITY	2	9			1			4/29/2021	N	4/27/2021								84	R	NEG			NDC		DIED	Yes
239	4/29/2021	Q6	Apr_Jun	F	30	25_49	P-CD	29-Apr-21	NEW	2 = TB Contact	FACILITY	0	4			1			4/20/2021	N	4/23/2021								50	Y	NEG			NDC		COMPLETED	No
240	4/29/2021	Q6	Apr_Jun	M	24	15_24	P-BC	29-Apr-21	NEW	2 = TB Contact	FACILITY	0	4				4/30/2021	POS	4/29/2021	T									68	G	NEG			NDC	4/30/2021	COMPLETED	No
241	4/30/2021	Q6	Apr_Jun	M	3	1_4	P-CD	30-Apr-21	NEW	2 = TB Contact	FACILITY	0	4						3/31/2021	N	4/27/2021								11	Y	NEG			NDC		COMPLETED	No
242	4/28/2021	Q6	Apr_Jun	M	20	15_24	P-BC	28-Apr-21	TREATMENT AFTER LTFU	2 = TB Contact	FACILITY	0	2				4/28/2021	POS	4/28/2021	T	4/28/2021		6/30/2021	NEG			9/30/2021	NEG	45	R	NEG			NDC		CURED	No
243	5/3/2021	Q6	Apr_Jun	M	58	>49	P-CD	3-May-21	NEW		FACILITY	3	9								4/14/2021								61	G	NEG			NDC	5/11/2021	COMPLETED	No
244	5/3/2021	Q6	Apr_Jun	F	3	1_4	P-CD	3-May-21	NEW		FACILITY	2	4						4/28/2021	N	5/3/2021								6.6		NEG			NDC	5/17/2021	COMPLETED	No
245	5/3/2021	Q6	Apr_Jun	F	2	1_4	P-BC	3-May-21	NEW		FACILITY	3	4			2			5/3/2021	T									6		NEG			NDC	5/15/2021	COMPLETED	No
246	5/3/2021	Q6	Apr_Jun	M	70	>49	EPTB	3-May-21	NEW		FACILITY	2	2																48	Y	NEG			NDC		COMPLETED	No
247	5/4/2021	Q6	Apr_Jun	M	40	25_49	P-BC	4-May-21	NEW		FACILITY	2	5				5/5/2021	POS	5/4/2021	T			7/26/2021	NEG	9/20/2021	NEG	10/21/2021	NEG	50	R	NEG			NDC		CURED	No
248	5/4/2021	Q6	Apr_Jun	F	28	25_49	P-BC	4-May-21	NEW		FACILITY	1	4				5/5/2021	POS	5/4/2021	T										G	NEG			NDC		DIED	Yes
249	5/4/2021	Q6	Apr_Jun	M	60	>49	EPTB	4-May-21	NEW		FACILITY	4	3						5/3/2021	N	5/5/2021								45	R	NEG			NDC		COMPLETED	No
250	5/5/2021	Q6	Apr_Jun	F	34	25_49	EPTB	5-May-21	NEW		FACILITY	2	4								5/3/2021								38	Y	NEG			NDC		COMPLETED	No
251	5/5/2021	Q6	Apr_Jun	F	22	15_24	EPTB	5-May-21	NEW		FACILITY	1	3								5/5/2021								40	G	NEG			NDC		COMPLETED	No
252	5/6/2021	Q6	Apr_Jun	F	4	1_4	P-CD	5-May-21	NEW	2 = TB Contact	FACILITY	2	3						5/6/2021	N	5/6/2021								8	R	NEG			NDC		DIED	Yes
253	5/6/2021	Q6	Apr_Jun	F	7	5_15	P-CD	6-May-21	NEW		FACILITY	10	1						5/5/2021	N	5/6/2021								21.7		NEG			NDC	5/21/2021	COMPLETED	No
254	5/6/2021	Q6	Apr_Jun	F	43	25_49	EPTB	6-May-21	NEW		FACILITY	7	2								5/6/2021								54	G	NEG			NDC	5/10/2021	COMPLETED	No
255	5/7/2021	Q6	Apr_Jun	F	36	25_49	EPTB	7-May-21	NEW	2 = TB Contact	FACILITY	1	7						5/6/2021	N	5/5/2021								52	Y	NEG			NDC	6/10/2021	COMPLETED	No
256	5/7/2021	Q6	Apr_Jun	M	25	25_49	EPTB	7-May-21	NEW	2 = TB Contact	FACILITY	0	5						5/7/2021	N	5/6/2021								64	G	NEG			NDC	5/29/2021	COMPLETED	No
257	5/7/2021	Q6	Apr_Jun	M	6	5_15	P-CD	7-May-21	NEW	2 = TB Contact	FACILITY	1	1						4/22/2021	N	4/20/2021								14	Y	NEG			NDC	6/4/2021	COMPLETED	No
258	5/7/2021	Q6	Apr_Jun	M	0	<1	P-CD	7-May-21	NEW	5 = Uniformed Personnel	FACILITY	3	2						5/6/2021	N	5/5/2021								7	R	NEG			NDC		COMPLETED	No
259	5/8/2021	Q6	Apr_Jun	M	2	1_4	P-BC	8-May-21	NEW	2 = TB Contact	FACILITY	1	4						5/8/2021	N	9/25/2021				8/30/2021	NEG	9/27/2021	NEG	9.1	G	KNOWN HIV+	YES	10/17/2020	NDC		CURED	No
260	5/7/2021	Q6	Apr_Jun	F	51	>49	P-BC	7-May-21	NEW	2 = TB Contact	FACILITY	4	3						4/30/2021	RR	5/5/2021								46	Y	NEG			NDC		COMPLETED	No
261	5/10/2021	Q6	Apr_Jun	M	3	1_4	EPTB	10-May-21	NEW		FACILITY	1	4		1				5/1/2021	N									11		NEG			NDC	5/18/2021	DIED	Yes
262	5/11/2021	Q6	Apr_Jun	M	32	25_49	P-CD	11-May-21	NEW		FACILITY	2	4								5/11/2021								49	R	NEG			NDC		COMPLETED	No
263	5/13/2021	Q6	Apr_Jun	M	36	25_49	P-BC	13-May-21	NEW		FACILITY	3	5						5/13/2021	T	5/13/2021										NEG			NDC	5/29/2021	COMPLETED	No
264	5/10/2021	Q6	Apr_Jun	F	30	25_49	P-BC	10-May-21	NEW		FACILITY	1	4																40	Y	KNOWN HIV+	YES	4/30/2017	NDC		DIED	Yes
265	5/13/2021	Q6	Apr_Jun	F	1	1_4	P-CD	13-May-21	NEW		FACILITY	1	2						5/6/2021	N	5/8/2021								3.7	R	NEG			NDC	5/17/2021	COMPLETED	No
266	5/14/2021	Q6	Apr_Jun	F	5	5_15	P-BC	14-May-21	NEW		FACILITY	0	4						4/30/2021	T			5/8/2021	NEG	9/2/2021	NEG	10/1/2021	NEG	18	G	NEG			NDC		CURED	No
267	5/14/2021	Q6	Apr_Jun	M	57	>49	P-BC	14-May-21	NEW		FACILITY	1	4				5/15/2021	POS	5/4/2021	T	5/14/2021		7/8/2021	NEG	9/5/2021	NEG	10/5/2021	NEG	45	R	NEG			NDC	5/14/2021	CURED	No
268	5/14/2021	Q6	Apr_Jun	M	28	25_49	EPTB	14-May-21	NEW		FACILITY	1	5								4/13/2021								63	G	NEG			NDC		COMPLETED	No
269	5/14/2021	Q6	Apr_Jun	M	31	25_49	EPTB	14-May-21	NEW		FACILITY	2	8								5/13/2021									G	NEG			NDC	6/25/2021	COMPLETED	No
270	5/15/2021	Q6	Apr_Jun	M	76	>49	P-CD	15-May-21	NEW		FACILITY	1	2						5/15/2021	N	5/15/2021									Y	NEG			NDC		COMPLETED	No
271	5/17/2021	Q6	Apr_Jun	M	78	>49	P-BC	17-May-21	NEW		FACILITY	3	2				5/18/2021	NEG	5/17/2021	T	5/17/2021		7/15/2021	NEG	9/9/2021	NEG	10/29/2021	NEG	55	Y	NEG			NDC	5/20/2021	CURED	No
272	5/18/2021	Q6	Apr_Jun	F	38	25_49	P-BC	18-May-21	NEW		FACILITY	0	5						5/18/2021	T	5/18/2021										KNOWN HIV+	YES		NDC	6/15/2021	COMPLETED	No
273	5/19/2021	Q6	Apr_Jun	M	35	25_49	P-CD	19-May-21	NEW		FACILITY	0	4						5/5/2021	N									54	G	NEG			NDC	6/4/2021	COMPLETED	No
274	5/19/2021	Q6	Apr_Jun	M	36	25_49	P-BC	19-May-21	NEW		FACILITY	0	2				5/21/2021	POS	5/19/2021	T			11/2/2021	NEG	9/8/2021	NEG	1/21/2022	NEG	49	R	NEW HIV+	YES		NDC		CURED	No
275	5/19/2021	Q6	Apr_Jun	M	23	15_24	P-BC	19-May-21	NEW		FACILITY	1	3	YES	1	2	5/20/2021	NEG	5/19/2021	T	5/19/2021		7/13/2021	NEG	10/19/2021	NEG	11/4/2021	NEG	48	G	NEG			NDC		CURED	No
276	5/19/2021	Q6	Apr_Jun	F	49	25_49	P-BC	19-May-21	NEW		FACILITY	2	5	YES		1	5/20/2021	NEG	5/19/2021	T									50	G	NEG			NDC		COMPLETED	No
277	5/20/2021	Q6	Apr_Jun	M	21	15_24	P-BC	20-May-21	NEW		FACILITY	0	4				5/22/2021	NEG	5/20/2021	T			7/19/2021	NEG	9/13/2021	NEG	10/11/2021	NEG	67	G	NEG			NDC		CURED	No
278	5/20/2021	Q6	Apr_Jun	M	24	15_24	P-BC	20-May-21	NEW	2 = TB Contact	FACILITY	2	6				5/21/2021	NEG	5/20/2021	T									38	R	NEG			NDC		DIED	Yes
279	5/21/2021	Q6	Apr_Jun	M	21	15_24	P-BC	21-May-21	NEW	2 = TB Contact	FACILITY										5/19/2021		7/15/2021	++	9/10/2021	NEG	11/25/2021	NEG	44	R	NEG			NDC		CURED	No
280	5/21/2021	Q6	Apr_Jun	F	33	25_49	P-BC	21-May-21	NEW	2 = TB Contact	FACILITY	3	3	YES	3	3	5/22/2021	POS	5/21/2021	T	5/21/2021		8/17/2021	NEG			11/5/2021	NEG	52	Y	NEG			NDC	6/22/2021	CURED	No
281	5/21/2021	Q6	Apr_Jun	F	30	25_49	P-BC	21-May-21	NEW	2 = TB Contact	FACILITY						5/22/2021	POS	5/21/2021	T	5/21/2021		12/9/2021	+	11/30/2021	NEG	12/6/2021	NEG	38	R	NEG			NDC		CURED	No
282	5/22/2021	Q6	Apr_Jun	M	82	>49	EPTB	22-May-21	NEW	2 = TB Contact	FACILITY	3	9						5/22/2021	N	5/6/2021								55	Y	NEG			NDC	5/22/2021	COMPLETED	No
283	5/18/2021	Q6	Apr_Jun	F	27	25_49	P-CD	18-May-21	NEW	2 = TB Contact	FACILITY	3	9						5/19/2021	N									49	Y	NEG			NDC	5/29/2021	COMPLETED	No
284	5/25/2021	Q6	Apr_Jun	M	62	>49	P-BC	25-May-21	NEW	9 = Tobacco user	FACILITY	4	6				5/26/2021	POS	5/24/2021	T	5/25/2021		7/27/2021	NEG	9/24/2021	NEG	10/22/2021	NEG	45.7	G	NEG			NDC	5/31/2021	CURED	No
285	5/25/2021	Q6	Apr_Jun	M	43	25_49	P-BC	25-May-21	NEW	2 = TB Contact	FACILITY	5	2				5/26/2021	POS	5/25/2021	T	5/25/2021								43	R	NEG			NDC		DIED	Yes
286	5/26/2021	Q6	Apr_Jun	M	76	>49	P-CD	26-May-21	NEW	2 = TB Contact	FACILITY	0	13						5/26/2021	N									45	R	NEG			NDC	1/26/2022	COMPLETED	No
287	5/26/2021	Q6	Apr_Jun	M	41	25_49	P-BC	26-May-21	NEW	2 = TB Contact	FACILITY	7	3	YES	7	3	5/27/2021	POS	5/26/2021	T									55	R	NEG			NDC	5/29/2021	COMPLETED	No
288	5/28/2021	Q6	Apr_Jun	F	2	1_4	P-CD	28-May-21	NEW	2 = TB Contact	FACILITY	1	1						5/26/2021	N	5/24/2021								9.4	G	NEG			NDC		COMPLETED	No
289	5/28/2021	Q6	Apr_Jun	M	71	>49	P-CD	28-May-21	NEW	2 = TB Contact	FACILITY	1	4								5/18/2021								53		NEG			NDC	5/31/2021	DIED	Yes
290	5/29/2021	Q6	Apr_Jun	M	42	25_49	P-BC	29-May-21	NEW	2 = TB Contact	FACILITY	1	1				5/31/2021	POS	5/28/2021	T			5/8/2021	NEG	9/13/2021	NEG	10/18/2021	NEG	56	R	NEG			NDC	6/10/2021	CURED	No
291	5/29/2021	Q6	Apr_Jun	F	69	>49	P-BC	29-May-21	NEW	2 = TB Contact	FACILITY	1	1				5/31/2021	POS	5/28/2021	T			7/26/2021	NEG					50	G	NEG			NDC	6/4/2021	CURED	No
292	5/29/2021	Q6	Apr_Jun	F	27	25_49	P-BC	29-May-21	NEW	2 = TB Contact	FACILITY	7	3						5/29/2021	T									58		NEG			NDC	5/31/2021	COMPLETED	No
293	5/29/2021	Q6	Apr_Jun	F	10	5_15	P-BC	29-May-21	NEW	2 = TB Contact	FACILITY	3	5						5/29/2021	T									22.5	R	NEG			NDC		DIED	Yes
294	5/19/2021	Q6	Apr_Jun	M	60	>49	P-CD	19-May-21	NEW	2 = TB Contact	FACILITY	1	4						5/19/2021	N	5/18/2021								64	G	NEG			NDC	5/29/2021	COMPLETED	No
295	5/31/2021	Q6	Apr_Jun	M	30	25_49	P-CD	31-May-21	TREATMENT AFTER LTFU	2 = TB Contact	FACILITY	0	2						5/27/2021	N	5/28/2021		7/27/2021	NEG					53.7	Y	KNOWN HIV+	YES		NDC		COMPLETED	No
296	5/31/2021	Q6	Apr_Jun	M	21	15_24	P-BC	31-May-21	NEW	2 = TB Contact	FACILITY	0	2				6/1/2021	POS	5/31/2021	T	5/31/2021		7/26/2021	NEG	9/20/2021	NEG	10/18/2021	NEG	54	Y	NEG			NDC	6/4/2021	CURED	No
297	5/31/2021	Q6	Apr_Jun	M	29	25_49	EPTB	31-May-21	NEW	2 = TB Contact	FACILITY	0	0						5/31/2021	N	5/31/2021								45	R	NEG			NDC	6/4/2021	COMPLETED	No
298	5/31/2021	Q6	Apr_Jun	M	7	5_15	P-BC	31-May-21	NEW	2 = TB Contact	FACILITY	0	0				6/1/2021	POS	5/31/2021	T									52	G	NEG			NDC	6/4/2021	COMPLETED	No
299	6/1/2021	Q6	Apr_Jun	M	27	25_49	EPTB	1-Jun-21	NEW		FACILITY	4	0				6/2/2021	NEG	5/31/2021	T	5/31/2021								53	Y	NEG			NDC		LOST TO FOLLOW UP	Yes
300	6/1/2021	Q6	Apr_Jun	M	22	15_24	P-BC	1-Jun-21	NEW		FACILITY	0	6				6/2/2021	POS	6/1/2021	T	6/1/2021		7/30/2021	NEG	10/1/2021	NEG	11/18/2021	NEG	48	Y	NEG			NDC	6/4/2021	CURED	No
301	6/1/2021	Q6	Apr_Jun	M	58	>49	P-CD	1-Jun-21	NEW		FACILITY	6	4						6/1/2021	N	6/1/2021								42	Y	NEG			NDC		COMPLETED	No
302	6/2/2021	Q6	Apr_Jun	M	36	25_49	EPTB	2-Jun-21	NEW		FACILITY	4	8						6/2/2021	N	6/2/2021								54	Y	NEG			NDC	6/2/2021	COMPLETED	No
303	6/2/2021	Q6	Apr_Jun	M	73	>49	P-BC	2-Jun-21	NEW		FACILITY	0	2				6/15/2021	POS	6/2/2021	T	6/2/2021		8/4/2021	NEG	11/1/2021	NEG	11/29/2021	NEG	44	Y	NEG			NDC	6/5/2021	CURED	No
304	6/2/2021	Q6	Apr_Jun	M	32	25_49	P-BC	2-Jun-21	RELAPSED		FACILITY	1	4				6/4/2021	NEG	6/2/2021	T			7/28/2021	NEG	8/26/2021	NEG			38	R	NEG			NDC		COMPLETED	No
305	6/2/2021	Q6	Apr_Jun	M	46	25_49	P-BC	2-Jun-21	NEW		FACILITY	2	5				6/8/2021	NEG	6/2/2021	T									61	G	NEG			NDC	7/3/2021	COMPLETED	No
306	6/3/2021	Q6	Apr_Jun	M	69	>49	P-BC	3-Jun-21	NEW		FACILITY	1	3				6/4/2021	NEG	6/3/2021	T			7/26/2021	NEG	10/7/2021	NEG	1/21/2022	NEG		R	NEG			NDC		CURED	No
307	6/4/2021	Q6	Apr_Jun	M	36	25_49	P-BC	4-Jun-21	NEW		FACILITY	0	0				6/7/2021	NEG	6/4/2021	T			7/28/2021	NEG	9/21/2021	NEG	10/25/2021	NEG	48	Y	KNOWN HIV+	YES		NDC	6/25/2021	CURED	No
308	6/4/2021	Q6	Apr_Jun	F	44	25_49	P-BC	4-Jun-21	NEW		FACILITY	2	5								6/4/2021								52	G	KNOWN HIV+			NDC	6/10/2021	CURED	No
309	6/5/2021	Q6	Apr_Jun	F	79	>49	P-CD	5-Jun-21	NEW		FACILITY	0	2																49	G	NEW HIV+			NDC	6/28/2021	COMPLETED	No
310	4/13/2021	Q6	Apr_Jun	M	58	>49	P-BC	13-Apr-21	NEW		FACILITY	0	3						4/13/2021	T									53	Y	NEG			NDC	6/6/2021	DIED	Yes
311	5/28/2021	Q6	Apr_Jun	M	9	5_15	EPTB	28-May-21	NEW		FACILITY	1	6						5/26/2021	N	5/27/2021									Y	NEG			NDC		DIED	Yes
312	6/3/2021	Q6	Apr_Jun	F	1	1_4	P-CD	3-Jun-21	NEW		FACILITY																		6	R	NEG			NDC	6/8/2021	COMPLETED	No
313	6/9/2021	Q6	Apr_Jun	F	26	25_49	P-BC	9-Jun-21	NEW		FACILITY	1	1						6/7/2021	N	6/2/2021		9/14/2021	NEG					40	R				NDC	9/14/2021	CURED	No
314	6/10/2021	Q6	Apr_Jun	M	72	>49	EPTB	10-Jun-21	NEW		FACILITY	2	3								6/10/2021								56	G	NEG			NDC	6/10/2021	COMPLETED	No
315	6/10/2021	Q6	Apr_Jun	M	73	>49	P-BC	10-Jun-21	NEW		FACILITY	19	30				6/11/2021	POS	6/8/2021	T									50	G	NEW HIV+	YES	6/8/2021	NDC		CURED	No
316	6/10/2021	Q6	Apr_Jun	F	37	25_49	P-BC	10-Jun-21	NEW		FACILITY	2	6				6/11/2021	POS	6/8/2021	T	6/7/2021		8/5/2021	NEG	9/30/2021	NEG			40	R	NEG			NDC	7/8/2021	CURED	No
317	6/10/2021	Q6	Apr_Jun	F	70	>49	P-BC	10-Jun-21	NEW		FACILITY	6	7				6/11/2021	NEG	6/10/2021	T	6/8/2021		9/6/2021	NEG					55.5	Y	NEG			NDC	6/25/2021	CURED	No
318	6/10/2021	Q6	Apr_Jun	M	42	25_49	P-BC	10-Jun-21	NEW		FACILITY	0	2				6/11/2021	NEG	6/10/2021	T	6/10/2021		6/11/2021	NEG	8/6/2021	NEG	9/1/2021	NEG	45	R	NEG			NDC	6/25/2021	CURED	No
319	6/11/2021	Q6	Apr_Jun	M	45	25_49	P-BC	11-Jun-21	NEW		FACILITY	0	9				6/12/2021	POS	6/11/2021	T	6/11/2021								49	Y	NEG			NDC	6/24/2021	COMPLETED	No
320	6/11/2021	Q6	Apr_Jun	M	54	>49	P-BC	11-Jun-21	NEW		FACILITY	3	3										8/5/2021	NEG	11/28/2021	NEG			57	G	KNOWN HIV+			NDC		CURED	No
321	6/11/2021	Q6	Apr_Jun	M	42	25_49	P-CD	11-Jun-21	NEW		FACILITY	0	3						6/2/2021	N	6/10/2021		8/6/2021	NEG					47	Y	NEG			NDC		COMPLETED	No
322	5/28/2021	Q6	Apr_Jun	M	37	25_49	P-BC	28-May-21	NEW		FACILITY	0	0																70		NEW HIV+			NDC		COMPLETED	No
323	6/14/2021	Q6	Apr_Jun	F	60	>49	P-BC	14-Jun-21	NEW	9 = Tobacco user	FACILITY	0	7				6/16/2021	POS	6/14/2021	T	6/14/2021								47	G	NEG			NDC	6/17/2021	COMPLETED	No
324	6/15/2021	Q6	Apr_Jun	F	36	25_49	EPTB	15-Jun-21	NEW		FACILITY	2	4								6/12/2021								48	G	NEG			NDC	7/26/2021	COMPLETED	No
325	6/16/2021	Q6	Apr_Jun	M	0	<1	P-CD	16-Jun-21	NEW		FACILITY	2	6								6/14/2021								6.7	Y	NEG			NDC		COMPLETED	No
326	6/16/2021	Q6	Apr_Jun	M	39	25_49	P-BC	16-Jun-21	NEW		FACILITY	3	3	YES	2	2							8/18/2021	NEG	10/19/2021	NEG	11/11/2021	NEG	52	Y	NEW HIV+	YES		NDC		CURED	No
327	6/16/2021	Q6	Apr_Jun	M	35	25_49	P-BC	16-Jun-21	NEW		FACILITY	2	4				6/16/2021	NEG	6/15/2021	T										G	KNOWN HIV+	YES		NDC		DIED	Yes
328	6/17/2021	Q6	Apr_Jun	M	15	15_24	P-BC	17-Jun-21	RELAPSED		FACILITY	1	6	YES	1	3	6/18/2021	POS	6/17/2021	T	6/18/2021		8/14/2021	NEG	10/8/2021	NEG	12/4/2021	NEG	39	Y	KNOWN HIV+	YES		NDC		CURED	No
329	6/17/2021	Q6	Apr_Jun	M	38	25_49	P-CD	17-Jun-21	NEW	9 = Tobacco user	FACILITY	2	7								6/4/2021								55	G	NEG			NDC	6/24/2021	COMPLETED	No
330	6/18/2021	Q6	Apr_Jun	F	37	25_49	P-BC	18-Jun-21	NEW		FACILITY	3	7	YES	3	7	6/19/2021	POS	6/18/2021	T	6/17/2021		9/8/2021	NEG	10/14/2021	NEG	11/5/2021	NEG	44	R	NEG			NDC	6/27/2021	CURED	No
331	6/19/2021	Q6	Apr_Jun	F	67	>49	P-CD	19-Jun-21	NEW		FACILITY	6	3								6/18/2021								44	G	NEG			NDC	6/24/2021	DIED	Yes
332	6/21/2021	Q6	Apr_Jun	F	21	15_24	EPTB	21-Jun-21	NEW		FACILITY	2	3						6/7/2021	T	5/31/2021								51	Y	NEG			NDC	6/21/2021	COMPLETED	No
333	6/21/2021	Q6	Apr_Jun	F	28	25_49	P-BC	21-Jun-21	NEW		FACILITY	3	2				6/22/2021	POS	6/21/2021	T	6/21/2021								52	G	NEG			NDC	6/26/2021	LOST TO FOLLOW UP	Yes
334	6/21/2021	Q6	Apr_Jun	F	15	15_24	P-CD	21-Jun-21	NEW		FACILITY	4	2								6/16/2021								35	R	NEG			NDC		COMPLETED	No
335	6/21/2021	Q6	Apr_Jun	F	65	>49	P-BC	21-Jun-21	NEW		FACILITY	0	0				6/30/2021	NEG	6/21/2021	T	6/21/2021								37	R	NEG			NDC	7/17/2021	CURED	No
336	6/22/2021	Q6	Apr_Jun	M	27	25_49	P-BC	22-Jun-21	NEW		FACILITY	0	0				6/23/2021	POS	6/22/2021	T	6/23/2021		8/17/2021	NEG	10/29/2021	NEG	11/24/2021	NEG	47	Y	NEG			NDC	6/24/2021	CURED	No
337	6/22/2021	Q6	Apr_Jun	F	46	25_49	EPTB	22-Jun-21	NEW		FACILITY	1	5																		NEG			NDC	6/25/2021	COMPLETED	No
338	6/22/2021	Q6	Apr_Jun	M	80	>49	P-CD	22-Jun-21	NEW		FACILITY	1	5						6/10/2021	N	6/21/2021								40	R	NEG			NDC		DIED	Yes
339	6/22/2021	Q6	Apr_Jun	M	21	15_24	P-CD	22-Jun-21	NEW		FACILITY	5	3						6/22/2021	N									6.5		NEG			NDC	7/30/2021	COMPLETED	No
340	6/22/2021	Q6	Apr_Jun	M	3	1_4	P-BC	22-Jun-21	NEW		FACILITY	3	1						6/22/2021	T									10	R	NEG			NDC	6/30/2021	LOST TO FOLLOW UP	Yes
341	6/23/2021	Q6	Apr_Jun	F	71	>49	EPTB	23-Jun-21	NEW		FACILITY	0	4								6/22/2021									G	NEG			NDC		COMPLETED	No
342	6/18/2021	Q6	Apr_Jun	M	80	>49	EPTB	18-Jun-21	NEW		FACILITY	2	4						6/18/2021	N	6/17/2021									G	NEG			NDC		DIED	Yes
343	6/24/2021	Q6	Apr_Jun	F	0	<1	P-CD	24-Jun-21	NEW		FACILITY	2	4						6/16/2021	N	6/21/2021								6.2	Y	NEG			NDC	6/25/2021	COMPLETED	No
344	6/24/2021	Q6	Apr_Jun	F	0	<1	P-CD	24-Jun-21	NEW	2 = TB Contact	FACILITY	0	2						6/21/2021	N	6/19/2021								4	R	NEG			NDC		COMPLETED	No
345	6/24/2021	Q6	Apr_Jun	F	0	<1	P-CD	24-Jun-21	NEW	2 = TB Contact	FACILITY	0	2						6/22/2021	N	6/21/2021								4	R	NEG			NDC		COMPLETED	No
346	6/24/2021	Q6	Apr_Jun	M	25	25_49	P-BC	24-Jun-21	NEW	5 = Uniformed Personnel	FACILITY	0	5				6/25/2021	POS	6/24/2021	T			8/19/2021	NEG	9/21/2021	NEG	12/1/2021	NEG	61	G	NEG			NDC	6/25/2021	CURED	No
347	6/25/2021	Q6	Apr_Jun	F	1	1_4	P-CD	25-Jun-21	NEW	2 = TB Contact	FACILITY	1	2								6/22/2021								7.5		NEG			NDC	8/3/2021	COMPLETED	No
348	6/25/2021	Q6	Apr_Jun	F	0	<1	P-BC	25-Jun-21	NEW	2 = TB Contact	FACILITY	2	2						6/21/2021	T	6/24/2021								6.9	Y	NEG			NDC	7/22/2021	COMPLETED	No
349	6/25/2021	Q6	Apr_Jun	M	15	15_24	EPTB	25-Jun-21	NEW		FACILITY	3	7						6/23/2021	N	6/23/2021								57	R	NEG			NDC		DIED	Yes
350	6/25/2021	Q6	Apr_Jun	M	59	>49	P-BC	25-Jun-21	NEW	9 = Tobacco user	FACILITY	0	7				6/28/2021	NEG	6/24/2021	T	6/4/2021		8/20/2021	NEG	10/16/2021	NEG	11/12/2021	NEG	42	R	NEG			NDC		CURED	No
351	6/28/2021	Q6	Apr_Jun	F	0	<1	P-CD	28-Jun-21	NEW	2 = TB Contact	FACILITY	3	6	YES	0	1			6/26/2021	N	6/24/2021								5.5	G	NEG			NDC	7/14/2021	COMPLETED	No
352	6/28/2021	Q6	Apr_Jun	M	31	25_49	P-BC	28-Jun-21	NEW	2 = TB Contact	FACILITY	2	6	YES	1	1	6/29/2021	POS	6/28/2021	T	6/28/2021		8/24/2021	+++	10/23/2021	NEG	11/26/2021	NEG	47	R	NEW HIV+	YES	7/15/2021	NDC		CURED	No
353	6/28/2021	Q6	Apr_Jun	M	32	25_49	EPTB	28-Jun-21	NEW	2 = TB Contact	FACILITY	0	8						6/20/2021	N	6/26/2021								55	G	KNOWN HIV+	YES		NDC		COMPLETED	No
354	6/29/2021	Q6	Apr_Jun	F	34	25_49	P-BC	29-Jun-21	NEW	2 = TB Contact	FACILITY	1	2	YES	1	1	6/30/2021	NEG	6/28/2021	T	6/28/2021		8/31/2021	NEG	10/1/2021	NEG	11/28/2021	NEG	43	Y	NEG			NDC	7/13/2021	CURED	No
355	6/29/2021	Q6	Apr_Jun	F	70	>49	P-BC	29-Jun-21	NEW	2 = TB Contact	FACILITY	1	7				6/30/2021	POS	6/29/2021	T	6/29/2021								50	G	NEG			NDC	7/12/2021	COMPLETED	No
356	6/29/2021	Q6	Apr_Jun	M	59	>49	P-CD	29-Jun-21	NEW	2 = TB Contact	FACILITY	0	6								6/17/2021								53	G	NEG			NDC		COMPLETED	No
357	6/30/2021	Q6	Apr_Jun	F	3	1_4	P-CD	30-Jun-21	NEW	2 = TB Contact	FACILITY	1	4						6/29/2021	N	6/28/2021								14.5	G	NEG			NDC		COMPLETED	No
358	6/30/2021	Q6	Apr_Jun	F	11	5_15	P-CD	30-Jun-21	NEW	2 = TB Contact	FACILITY	3	4						6/29/2021	N	6/28/2021								28	R	NEG			NDC		DIED	Yes
359	7/1/2021	Q7	Jul_Sept	M	14	5_15	P-BC	1-Jul-21	NEW	2 = TB Contact	FACILITY	2	7			2	7/2/2021	POS	6/30/2021	T	6/30/2021								38	R	NEG			NDC	8/25/2021	LOST TO FOLLOW UP	Yes
360	7/1/2021	Q7	Jul_Sept	M	30	25_49	P-BC	1-Jul-21	NEW		FACILITY	1	3				7/2/2021	NEG	7/1/2021	T	7/1/2021		8/25/2021	++	10/20/2021	NEG	11/17/2021	NEG	43	R	NEG			NDC		CURED	No
361	7/1/2021	Q7	Jul_Sept	M	2	1_4	P-CD	1-Jul-21	NEW		FACILITY	2	5						6/30/2021	N	7/1/2021								10.2	G	NEG			NDC	7/3/2021	COMPLETED	No
362	7/2/2021	Q7	Jul_Sept	F	25	25_49	P-BC	2-Jul-21	NEW		FACILITY	4	12				7/3/2021	POS	7/2/2021	T			8/26/2021	NEG	9/25/2021	NEG	3/10/2022	NEG	47	G	NEG			NDC	7/9/2021	CURED	No
363	7/2/2021	Q7	Jul_Sept	M	7	5_15	EPTB	3-Jul-21	NEW		FACILITY	4	7			1			7/1/2021	N	7/1/2021								18		NEG			NDC	7/16/2021	COMPLETED	No
364	7/3/2021	Q7	Jul_Sept	F	1	1_4	P-CD	3-Jul-21	NEW		FACILITY	0	0						7/3/2021	N	7/2/2021								3.9	R	NEG			NDC	7/10/2021	COMPLETED	No
365	7/3/2021	Q7	Jul_Sept	M	0	<1	P-CD	3-Jul-21	NEW		FACILITY	2	3						6/30/2021	N									6	R	NEG			NDC	7/3/2021	COMPLETED	No
366	7/3/2021	Q7	Jul_Sept	F	60	>49	P-CD	3-Jul-21	NEW	9 = Tobacco user	FACILITY	4	6						7/2/2021	N	7/2/2021								49	Y	NEG			NDC		COMPLETED	No
367	7/3/2021	Q7	Jul_Sept	F	38	25_49	P-CD	3-Jul-21	NEW	9 = Tobacco user	FACILITY	3	6						6/22/2021	N	7/3/2021		9/17/2021	NEG					34	R	NEG			NDC	7/20/2021	COMPLETED	No
368	7/3/2021	Q7	Jul_Sept	M	36	25_49	P-BC	3-Jul-21	NEW	9 = Tobacco user	FACILITY	5	7				7/5/2021	POS	7/3/2021	T			8/30/2021	NEG	10/30/2021	NEG	12/1/2021	NEG	69	G	NEG			NDC	7/6/2021	CURED	No
369	7/4/2021	Q7	Jul_Sept	M	85	>49	P-BC	4-Jul-21	NEW	9 = Tobacco user	FACILITY	3	4						7/4/2021	T											NEG			NDC		DIED	Yes
370	6/19/2021	Q6	Apr_Jun	M	3	1_4	P-CD	19-Jun-21	NEW	2 = TB Contact	FACILITY	0	4						6/19/2021	N									9.7	Y	NEG			NDC		COMPLETED	No
371	7/5/2021	Q7	Jul_Sept	F	50	>49	P-BC	5-Jul-21	NEW	2 = TB Contact	FACILITY	2	4				7/7/2021	NEG					9/20/2021	NEG			12/6/2021	NEG			NEW HIV+	YES	7/21/2021	NDC	8/27/2021	CURED	No
372	7/5/2021	Q7	Jul_Sept	M	46	25_49	P-BC	5-Jul-21	NEW	9 = Tobacco user	FACILITY	0	3				7/6/2021	POS	7/5/2021	T			8/28/2021	NEG	10/21/2021	NEG	1/19/2022	NEG	72	G	NEG			NDC		CURED	No
373	7/6/2021	Q7	Jul_Sept	M	3	1_4	P-BC	6-Jul-21	NEW	2 = TB Contact	FACILITY	2	3	YES	1	1			7/5/2021	T	7/2/2021		8/31/2021	NEG	10/12/2021	NEG	11/6/2021	NEG	8.7	R	NEG			NDC		CURED	No
374	7/6/2021	Q7	Jul_Sept	M	5	5_15	EPTB	6-Jul-21	NEW	2 = TB Contact	FACILITY	1	1								7/5/2021								14	Y	NEG			NDC		COMPLETED	No
375	7/6/2021	Q7	Jul_Sept	M	2	1_4	P-BC	6-Jul-21	NEW	2 = TB Contact	FACILITY	3	6						7/5/2021	T									10		NEG			NDC		COMPLETED	No
376	7/6/2021	Q7	Jul_Sept	F	32	25_49	P-BC	6-Jul-21	NEW	5 = Uniformed Personnel	FACILITY	2	2		1		7/22/2021	NEG	7/6/2021	T			9/2/2021	NEG	10/28/2021	NEG	12/24/2021	++	35	R	KNOWN HIV+	YES		NDC		FAILED	Yes
377	7/7/2021	Q7	Jul_Sept	M	0	<1	P-CD	7-Jul-21	NEW	2 = TB Contact	FACILITY	3	8		1	1			7/6/2021	N									8.7	G	NEG			NDC		COMPLETED	No
378	7/6/2021	Q7	Jul_Sept	F	30	25_49	P-CD	6-Jul-21	NEW	5 = Uniformed Personnel	FACILITY	5	10						7/6/2021	N									49	Y	NEG			NDC		COMPLETED	No
379	7/6/2021	Q7	Jul_Sept	F	65	>49	P-CD	6-Jul-21	NEW	5 = Uniformed Personnel	FACILITY	6	10						7/6/2021	N									43	R	NEG			NDC	7/26/2021	COMPLETED	No
380	7/7/2021	Q7	Jul_Sept	F	47	25_49	P-BC	7-Jul-21	NEW	5 = Uniformed Personnel	FACILITY	6	2				7/9/2021	NEG	7/7/2021	T									37	R	NEG			NDC		DIED	Yes
381	7/8/2021	Q7	Jul_Sept	F	2	1_4	EPTB	8-Jul-21	NEW	2 = TB Contact	FACILITY	3	2								7/7/2021									Y	NEG			NDC	7/4/2021	COMPLETED	No
382	7/8/2021	Q7	Jul_Sept	M	20	15_24	EPTB	8-Jul-21	NEW	2 = TB Contact	FACILITY	0	0								7/1/2021										NEG			NDC	7/19/2021	LOST TO FOLLOW UP	Yes
383	7/8/2021	Q7	Jul_Sept	F	23	15_24	EPTB	8-Jul-21	NEW	5 = Uniformed Personnel	FACILITY	0	0								7/5/2021								47		NEG			NDC		DIED	Yes
384	7/8/2021	Q7	Jul_Sept	F	1	1_4	P-CD	8-Jul-21	NEW		FACILITY	0	8			5			7/6/2021	N	7/5/2021								7	R	NEG			NDC		COMPLETED	No
385	7/10/2021	Q7	Jul_Sept	M	2	1_4	P-CD	10-Jul-21	NEW	2 = TB Contact	FACILITY	0	2						7/9/2021	N	7/9/2021								10.4	G	NEG			NDC		COMPLETED	No
386	7/11/2021	Q7	Jul_Sept	M	34	25_49	P-CD	11-Jul-21	NEW	2 = TB Contact	FACILITY	1	7								7/5/2021								52	G	NEG			NDC		LOST TO FOLLOW UP	Yes
387	7/12/2021	Q7	Jul_Sept	M	1	1_4	P-CD	12-Jul-21	NEW	2 = TB Contact	FACILITY	1	2						7/10/2021	N									84	G	NEG			NDC		COMPLETED	No
388	7/12/2021	Q7	Jul_Sept	F	40	25_49	P-BC	12-Jul-21	NEW	2 = TB Contact	FACILITY	0	3						7/12/2021	T									25	R	KNOWN HIV+	YES		NDC		DIED	Yes
389	7/12/2021	Q7	Jul_Sept	F	52	>49	P-BC	12-Jul-21	NEW	2 = TB Contact	FACILITY	3	7				7/13/2021	NEG	7/12/2021	T									37.8	G	NEG			NDC		DIED	Yes
390	7/12/2021	Q7	Jul_Sept	F	31	25_49	P-BC	12-Jul-21	NEW	2 = TB Contact	FACILITY	0	4										9/4/2021	NEG	11/12/2021	NEG	12/8/2021	NEG	44.9	Y	NEW HIV+	YES		NDC		CURED	No
391	7/14/2021	Q7	Jul_Sept	M	5	5_15	P-CD	14-Jul-21	NEW	2 = TB Contact	FACILITY	4	3						7/9/2021	N									9.9	R	NEG			NDC		COMPLETED	No
392	7/14/2021	Q7	Jul_Sept	F	1	1_4	P-CD	14-Jul-21	NEW	2 = TB Contact	FACILITY	2	2						7/12/2021	N									6	R	NEG			NDC	7/19/2021	COMPLETED	No
393	7/14/2021	Q7	Jul_Sept	F	5	5_15	P-BC	14-Jul-21	NEW	2 = TB Contact	FACILITY	2	2				7/15/2021	NEG	7/13/2021	T			9/15/2021	NEG					10	R	NEG			NDC	9/13/2021	COMPLETED	No
394	7/14/2021	Q7	Jul_Sept	F	4	1_4	P-BC	14-Jul-21	NEW	2 = TB Contact	FACILITY	0	2										9/8/2021	NEG	11/8/2021	NEG	12/1/2021	NEG	12.3	G	NEG			NDC		CURED	No
395	7/14/2021	Q7	Jul_Sept	M	20	15_24	P-BC	14-Jul-21	NEW	2 = TB Contact	FACILITY	3	4				7/16/2021	POS	7/14/2021	T			9/9/2021	NEG	11/8/2021	NEG	12/26/2021	NEG	59	Y	NEG			NDC		CURED	No
396	7/3/2021	Q7	Jul_Sept	M	6	5_15	P-CD	3-Jul-21	NEW	2 = TB Contact	FACILITY	1	7	YES	0	1			6/26/2021	N	6/24/2021								9.4	Y	NEG			NDC	7/17/2021	COMPLETED	No
397	7/16/2021	Q7	Jul_Sept	M	41	25_49	P-BC	16-Jul-21	NEW		FACILITY	1	3				7/27/2021	NEG					9/10/2021	NEG	12/8/2021	NEG	1/6/2022	NEG	63	G	KNOWN HIV+	YES		NDC		CURED	No
398	7/18/2021	Q7	Jul_Sept	M	19	15_24	P-BC	18-Jul-21	NEW	2 = TB Contact	FACILITY	0	4				7/19/2021	POS	7/18/2021	T	7/13/2021		9/13/2021	++	11/8/2021	NEG	12/6/2021	NEG	65	Y	NEG			NDC		CURED	No
399	7/13/2021	Q7	Jul_Sept	M	20	15_24	EPTB	13-Jul-21	NEW		FACILITY	0	4								7/13/2021								57	Y	NEG			NDC	9/12/2021	COMPLETED	No
400	7/21/2021	Q7	Jul_Sept	M	30	25_49	P-BC	21-Jul-21	TREATMENT AFTER LTFU	2 = TB Contact	FACILITY	0	2				7/22/2021	POS	7/21/2021	T			9/10/2021	NEG	11/5/2021	+	12/6/2021	NEG	42	R	NEG			NDC		CURED	No
401	7/21/2021	Q7	Jul_Sept	M	49	25_49	P-BC	21-Jul-21	NEW	2 = TB Contact	FACILITY	1	5				7/22/2021	POS	7/21/2021	T			9/21/2021	NEG					56.5	G	NEG			NDC	7/29/2021	COMPLETED	No
402	7/22/2021	Q7	Jul_Sept	M	0	<1	P-CD	22-Jul-21	NEW	2 = TB Contact	FACILITY	2	4								7/17/2021								6		NEG			NDC	7/26/2021	COMPLETED	No
403	7/22/2021	Q7	Jul_Sept	F	46	25_49	P-BC	22-Jul-21	RELAPSED	2 = TB Contact	FACILITY	1	11	YES		1	7/26/2021	NEG	7/26/2021	T			9/16/2021	NEG	10/14/2021	NEG	12/10/2021	NEG	48	Y	NEG			NDC		CURED	No
404	7/22/2021	Q7	Jul_Sept	M	8	5_15	P-CD	22-Jul-21	NEW	2 = TB Contact	FACILITY	2	3								7/21/2021								21	G	NEG			NDC		COMPLETED	No
405	7/24/2021	Q7	Jul_Sept	F	61	>49	P-BC	24-Jul-21	NEW	2 = TB Contact	FACILITY	2	5				7/26/2021	NEG	7/24/2021	T	7/24/2021		9/24/2021	NEG			12/13/2021	NEG	41	R	NEG			NDC	7/29/2021	CURED	No
406	7/24/2021	Q7	Jul_Sept	F	20	15_24	P-BC	24-Jul-21	NEW	2 = TB Contact	FACILITY	2	2				7/26/2021	NEG	7/24/2021	T									48	Y	NEG			NDC	7/29/2021	CURED	No
407	7/24/2021	Q7	Jul_Sept	F	41	25_49	P-BC	24-Jul-21	NEW	2 = TB Contact	FACILITY	1	6	YES	1		7/26/2021	POS	7/24/2021	T			9/10/2021	NEG			3/10/2022	NEG	43	Y	NEG			NDC	9/10/2021	CURED	No
408	7/24/2021	Q7	Jul_Sept	F	73	>49	P-BC	24-Jul-21	TREATMENT AFTER LTFU		FACILITY	1	4	YES	1		7/26/2021	POS	7/26/2021	T									40	R	NEG			NDC		DIED	Yes
409	7/2/2021	Q7	Jul_Sept	F	25	25_49	P-CD	2-Jul-21	NEW	2 = TB Contact	FACILITY	1	2								6/24/2021								46	R	KNOWN HIV+	YES		NDC		COMPLETED	No
410	7/2/2021	Q7	Jul_Sept	M	53	>49	P-CD	2-Jul-21	NEW	2 = TB Contact	FACILITY	0	8						6/30/2021	N									45	R	NEG			NDC	7/29/2021	COMPLETED	No
411	7/26/2021	Q7	Jul_Sept	M	49	25_49	P-BC	26-Jul-21	NEW	2 = TB Contact	FACILITY	1	7	YES	1	4	7/27/2021	NEG	7/26/2021	T	7/26/2021		9/20/2021	NEG	10/18/2021	NEG	12/16/2021	NEG	50	R	NEG			NDC		CURED	No
412	7/27/2021	Q7	Jul_Sept	F	2	1_4	P-CD	27-Jul-21	NEW	2 = TB Contact	FACILITY	1	7			1					7/24/2021								7.2	R	NEG			NDC	8/10/2021	COMPLETED	No
413	7/29/2021	Q7	Jul_Sept	F	31	25_49	P-BC	29-Jul-21	NEW	2 = TB Contact	FACILITY	1	2		1	2	8/8/2021	NEG	7/29/2021	T	7/29/2021		10/11/2021	++	12/16/2021	NEG	1/12/2022	NEG	34	R	NEG			NDC		CURED	No
414	7/29/2021	Q7	Jul_Sept	M	81	>49	P-CD	29-Jul-21	NEW	9 = Tobacco user	FACILITY	6	4								7/29/2021								54	Y	NEW HIV+	YES	7/29/2021	NDC	8/4/2021	COMPLETED	No
415	7/30/2021	Q7	Jul_Sept	F	46	25_49	P-BC	30-Jul-21	NEW	2 = TB Contact	FACILITY	1	2	YES	1	2									12/9/2021	NEG	1/12/2022	NEG	60.3	G	KNOWN HIV+			NDC		CURED	No
416	7/30/2021	Q7	Jul_Sept	F	51	>49	P-BC	30-Jul-21	NEW	2 = TB Contact	FACILITY	0	4				8/2/2021	POS	7/30/2021	T	7/30/2021		9/26/2021	NEG	11/16/2021	NEG	12/14/2021	NEG	41	R	NEG			NDC	8/11/2021	CURED	No
417	7/30/2021	Q7	Jul_Sept	F	63	>49	EPTB	30-Jul-21	NEW	2 = TB Contact	FACILITY	0	6																		NEG			NDC	9/13/2021	COMPLETED	No
418	7/30/2021	Q7	Jul_Sept	M	85	>49	EPTB	30-Jul-21	NEW	2 = TB Contact	FACILITY	0	5								7/30/2021										NEG			NDC		LOST TO FOLLOW UP	Yes
419	7/31/2021	Q7	Jul_Sept	M	49	25_49	P-CD	31-Jul-21	NEW	9 = Tobacco user	FACILITY	0	0						7/21/2021	N	7/31/2021								55	Y	NEG			NDC	8/31/2021	COMPLETED	No
420	7/31/2021	Q7	Jul_Sept	M	58	>49	EPTB	31-Jul-21	NEW	9 = Tobacco user	FACILITY	0	0						7/28/2021	N	7/28/2021								55	G	NEG			NDC	1/14/2021	COMPLETED	No
421	7/27/2021	Q7	Jul_Sept	M	1	1_4	P-CD	27-Jul-21	NEW	2 = TB Contact	FACILITY	3	2						7/28/2021	N	7/26/2021								14.6	Y	NEG			NDC	8/2/2021	COMPLETED	No
422	8/2/2021	Q7	Jul_Sept	M	24	15_24	P-BC	2-Aug-21	NEW	2 = TB Contact	FACILITY	4	5				8/2/2021	POS	7/31/2021	T									62	R	NEG			NDC	8/2/2021	COMPLETED	No
423	8/2/2021	Q7	Jul_Sept	F	2	1_4	P-CD	2-Aug-21	NEW	2 = TB Contact	FACILITY	1	3						7/27/2021	N	7/26/2021										NEG			NDC	8/10/2021	COMPLETED	No
424	8/2/2021	Q7	Jul_Sept	M	21	15_24	P-BC	2-Aug-21	NEW	2 = TB Contact	FACILITY	2	6				8/3/2021	NEG	8/20/2021	T									55	Y	NEG			NDC	8/4/2021	COMPLETED	No
425	8/3/2021	Q7	Jul_Sept	F	44	25_49	P-BC	3-Aug-21	NEW	1 = Health worker	FACILITY	0	6	YES	0	1	8/4/2021	NEG	8/3/2021	T			9/28/2021	NEG	11/23/2021	NEG	12/21/2021	NEG	47	G	NEG			NDC		CURED	No
426	8/3/2021	Q7	Jul_Sept	F	47	25_49	P-BC	3-Aug-21	NEW	2 = TB Contact	FACILITY	3	5				8/4/2021	POS	8/3/2021	T			10/19/2021	+	12/20/2021	NEG	1/16/2022	NEG	37	R	NEG			NDC	8/6/2021	CURED	No
427	8/3/2021	Q7	Jul_Sept	F	24	15_24	P-BC	3-Aug-21	NEW	2 = TB Contact	FACILITY	2	6				8/5/2021	POS	8/3/2021	T	8/3/2021								44	Y	NEG			NDC	8/6/2021	CURED	No
428	8/4/2021	Q7	Jul_Sept	F	39	25_49	EPTB	4-Aug-21	NEW	2 = TB Contact	FACILITY	2	6								8/4/2021								43		NEG			NDC	8/28/2021	COMPLETED	No
429	8/4/2021	Q7	Jul_Sept	M	52	>49	P-CD	4-Aug-21	NEW	2 = TB Contact	FACILITY	1	0						7/27/2021	N	8/4/2021		10/27/2021	NEG					45	R	NEG			NDC		COMPLETED	No
430	8/4/2021	Q7	Jul_Sept	F	88	>49	P-CD	4-Aug-21	NEW	2 = TB Contact	FACILITY	1	3																44	R	NEG			NDC	8/4/2021	COMPLETED	No
431	8/5/2021	Q7	Jul_Sept	M	2	1_4	P-CD	5-Aug-21	NEW	2 = TB Contact	FACILITY	2	3																12		NEG			NDC	1/29/2022	COMPLETED	No
432	8/5/2021	Q7	Jul_Sept	M	3	1_4	P-BC	5-Aug-21	NEW	2 = TB Contact	FACILITY	1	2						8/4/2021	T	8/3/2021								9		NEG			NDC	8/7/2021	COMPLETED	No
433	8/4/2021	Q7	Jul_Sept	F	48	25_49	P-BC	4-Aug-21	NEW	2 = TB Contact	FACILITY	2	5																		KNOWN HIV+			NDC		CURED	No
434	8/5/2021	Q7	Jul_Sept	F	65	>49	P-BC	5-Aug-21	NEW	2 = TB Contact	FACILITY	0	5				8/6/2021	POS	8/5/2021	T									44	Y	NEG			NDC	8/13/2021	CURED	No
435	8/6/2021	Q7	Jul_Sept	M	1	1_4	P-CD	6-Aug-21	NEW	2 = TB Contact	FACILITY	2	3								8/5/2021								6.5	R	NEG			NDC	8/9/2021	LOST TO FOLLOW UP	Yes
436	8/6/2021	Q7	Jul_Sept	F	75	>49	P-BC	6-Aug-21	NEW	9 = Tobacco user	COMMUNITY	1	6	YES	0	1	8/11/2021	NEG	8/5/2021	T			10/1/2021	NEG	11/28/2021	NEG	1/5/2022	NEG	46	G	NEG			NDC		CURED	No
437	8/7/2021	Q7	Jul_Sept	F	3	1_4	EPTB	7-Aug-21	NEW	2 = TB Contact	FACILITY	2	4																8		NEG			NDC	8/7/2021	COMPLETED	No
438	8/7/2021	Q7	Jul_Sept	F	2	1_4	P-CD	7-Aug-21	NEW	2 = TB Contact	FACILITY	3	0																7.2	R	NEG			NDC	8/10/2021	COMPLETED	No
439	8/11/2021	Q7	Jul_Sept	F	16	15_24	EPTB	11-Aug-21	NEW	2 = TB Contact	FACILITY	3	4								8/10/2021								32	R	NEG			NDC	9/13/2021	COMPLETED	No
440	8/12/2021	Q7	Jul_Sept	M	7	5_15	P-CD	12-Aug-21	NEW	2 = TB Contact	FACILITY	2	2						8/12/2021	N	8/7/2021								24.1	R	NEG			NDC	8/14/2021	COMPLETED	No
441	8/12/2021	Q7	Jul_Sept	F	1	1_4	P-CD	12-Aug-21	NEW	2 = TB Contact	FACILITY	2	2						8/12/2021	N									9	G	NEG			NDC		LOST TO FOLLOW UP	Yes
442	8/12/2021	Q7	Jul_Sept	F	64	>49	P-CD	12-Aug-21	NEW	2 = TB Contact	FACILITY	3	3						8/12/2021	N									44	R	NEG			NDC	8/12/2021	COMPLETED	No
443	8/12/2021	Q7	Jul_Sept	F	22	15_24	P-BC	12-Aug-21	NEW	2 = TB Contact	FACILITY	5	10				8/13/2021	POS	8/12/2021	T			10/6/2021	NEG	12/4/2021	NEG			42	Y	NEG			NDC		COMPLETED	No
444	8/12/2021	Q7	Jul_Sept	F	60	>49	P-CD	12-Aug-21	NEW	2 = TB Contact	FACILITY	2	7																		NEG			NDC		LOST TO FOLLOW UP	Yes
445	8/12/2021	Q7	Jul_Sept	F	35	25_49	EPTB	12-Aug-21	NEW	2 = TB Contact	FACILITY	1	5								8/27/2021								60	G	NEG			NDC		DIED	Yes
446	8/11/2021	Q7	Jul_Sept	F	59	>49	EPTB	11-Aug-21	NEW	9 = Tobacco user	FACILITY	2	6								8/11/2021									G	NEG			NDC	8/27/2021	COMPLETED	No
447	8/13/2021	Q7	Jul_Sept	M	47	25_49	P-BC	13-Aug-21	NEW	2 = TB Contact	FACILITY	2	5				8/14/2021	POS	8/13/2021	T									44	R	NEG			NDC	8/20/2021	CURED	No
448	8/13/2021	Q7	Jul_Sept	M	80	>49	P-BC	13-Aug-21	NEW	2 = TB Contact	FACILITY	3	3				8/14/2021	NEG	8/13/2021	T										G	NEG			NDC		DIED	Yes
449	8/13/2021	Q7	Jul_Sept	M	0	<1	P-CD	13-Aug-21	NEW	2 = TB Contact	FACILITY	2	4						8/11/2021	N	8/11/2021		10/2/2021	NEG					5.2		NEG			NDC		LOST TO FOLLOW UP	Yes
450	8/14/2021	Q7	Jul_Sept	F	3	1_4	P-BC	14-Aug-21	NEW	2 = TB Contact	FACILITY	5	4				8/20/2021	NEG	8/14/2021	T									13	G	NEG			NDC		CURED	No
451	8/22/2021	Q7	Jul_Sept	M	36	25_49	P-BC	22-Aug-21	TREATMENT AFTER LTFU	2 = TB Contact	FACILITY	4	6								7/22/2021									G	NEG			NDC	8/16/2021	COMPLETED	No
452	8/16/2021	Q7	Jul_Sept	M	69	>49	P-BC	16-Aug-21	NEW	2 = TB Contact	FACILITY	4	3				8/17/2021	POS	8/16/2021	T	8/16/2021								44		NEG			NDC	8/20/2021	CURED	No
453	7/31/2021	Q7	Jul_Sept	F	81	>49	P-BC	31-Jul-21	NEW	2 = TB Contact	FACILITY	0	0						8/16/2021	T			12/21/2021	NEG	4/22/2022	NEG	5/17/2022	NEG	40	G	NEG			NDC	8/16/2021	CURED	No
454	8/17/2021	Q7	Jul_Sept	M	36	25_49	EPTB	17-Aug-21	NEW	2 = TB Contact	FACILITY	0	0																54	R	NEG			NDC	8/18/2021	COMPLETED	No
455	8/17/2021	Q7	Jul_Sept	M	2	1_4	P-CD	17-Aug-21	NEW	9 = Tobacco user	FACILITY	3	5								8/14/2021								14.9	R	NEG			NDC	8/19/2021	COMPLETED	No
456	8/17/2021	Q7	Jul_Sept	M	3	1_4	P-CD	17-Aug-21	NEW	2 = TB Contact	FACILITY	4	2																12		NEG			NDC		COMPLETED	No
457	8/18/2021	Q7	Jul_Sept	F	4	1_4	P-BC	18-Aug-21	NEW	2 = TB Contact	FACILITY	2	2						8/17/2021	T	8/17/2021								8.1		NEG			NDC		COMPLETED	No
458	8/18/2021	Q7	Jul_Sept	F	62	>49	P-CD	18-Aug-21	NEW	2 = TB Contact	FACILITY	0	6								8/18/2021								46	R	NEG			NDC		LOST TO FOLLOW UP	Yes
459	8/18/2021	Q7	Jul_Sept	F	68	>49	P-CD	18-Aug-21	NEW	2 = TB Contact	FACILITY	3	4								8/10/2021								96	G	NEG			NDC	8/19/2021	COMPLETED	No
460	8/19/2021	Q7	Jul_Sept	F	0	<1	P-CD	19-Aug-21	NEW	2 = TB Contact	FACILITY	2	3								8/19/2021								5.5	R	NEG			NDC	9/15/2021	COMPLETED	No
461	8/19/2021	Q7	Jul_Sept	F	37	25_49	P-BC	19-Aug-21	NEW	2 = TB Contact	FACILITY	0	4								8/19/2021		10/22/2021	NEG	1/17/2022	NEG	2/17/2022	NEG	37	R	KNOWN HIV+	YES		NDC		CURED	No
462	8/19/2021	Q7	Jul_Sept	F	56	>49	P-CD	19-Aug-21	NEW	2 = TB Contact	FACILITY	0	3						8/18/2021	N									42	R	NEG			NDC	9/13/2021	COMPLETED	No
463	8/20/2021	Q7	Jul_Sept	F	16	15_24	P-BC	20-Aug-21	NEW	2 = TB Contact	COMMUNITY	0	8						8/17/2021	T			8/14/2021	NEG	11/25/2021	NEG	1/7/2022	NEG	48	G	NEG			NDC		CURED	No
464	8/21/2021	Q7	Jul_Sept	M	35	25_49	P-BC	21-Aug-21	NEW	2 = TB Contact	FACILITY	0	3				8/23/2021	NEG	8/21/2021	T	8/20/2021		10/16/2021	NEG	12/15/2021	NEG	3/7/2022	NEG	49		NEG			NDC		CURED	No
465	8/21/2021	Q7	Jul_Sept	F	28	25_49	P-BC	21-Aug-21	NEW		FACILITY	4	6				8/23/2021	POS	8/21/2021	T			10/16/2021	NEG	12/11/2021	NEG	1/8/2022	NEG	49	Y	NEG			NDC	8/27/2021	CURED	No
466	8/21/2021	Q7	Jul_Sept	M	26	25_49	P-BC	21-Aug-21	NEW		FACILITY	6	4				8/23/2021	NEG	8/21/2021	T	8/21/2021		10/20/2021	NEG					53	G	NEG			NDC	9/23/2021	COMPLETED	No
467	8/22/2021	Q7	Jul_Sept	F	10	5_15	P-CD	22-Aug-21	NEW		FACILITY	4	5								8/21/2021								23.8	G	NEG			NDC		LOST TO FOLLOW UP	Yes
468	8/4/2021	Q7	Jul_Sept	M	18	15_24	EPTB	4-Aug-21	NEW		FACILITY	0	6																63	G	NEG			NDC	9/27/2021	COMPLETED	No
469	8/23/2021	Q7	Jul_Sept	F	0	<1	P-CD	23-Aug-21	NEW		FACILITY	3	7								8/21/2021								3.2		NEG			NDC	9/19/2021	COMPLETED	No
471	8/23/2021	Q7	Jul_Sept	F	0	<1	P-CD	23-Aug-21	NEW		FACILITY	2	2						8/21/2021	N	8/19/2021								55.6	R	NEG			NDC	9/10/2021	COMPLETED	No
472	8/23/2021	Q7	Jul_Sept	F	74	>49	EPTB	23-Aug-21	NEW		FACILITY	3	4								8/23/2021									Y	NEG			NDC		COMPLETED	No
473	8/23/2021	Q7	Jul_Sept	F	33	25_49	EPTB	23-Aug-21	NEW	9 = Tobacco user	FACILITY	2	4						8/23/2021	T	8/17/2021		12/22/2021	NEG	1/19/2022	NEG	4/16/2022	NEG	45	Y	NEG			NDC	8/27/2021	COMPLETED	No
474	8/24/2021	Q7	Jul_Sept	F	67	>49	EPTB	24-Aug-21	NEW		FACILITY	1	0								8/24/2021								41	G	NEG			NDC	11/19/2021	COMPLETED	No
475	8/24/2021	Q7	Jul_Sept	M	0	<1	P-CD	24-Aug-21	NEW	2 = TB Contact	FACILITY	6	3								8/24/2021								6.5	R	NEG			NDC		COMPLETED	No
476	8/24/2021	Q7	Jul_Sept	F	1	1_4	P-CD	24-Aug-21	NEW		FACILITY	2	1	YES	2	1					8/23/2021								5.5	R	NEG			NDC	8/25/2021	COMPLETED	No
477	8/25/2021	Q7	Jul_Sept	M	4	1_4	P-CD	25-Aug-21	NEW		FACILITY	2	2	YES	1	1					8/24/2021								12.5	G	NEG			NDC	9/29/2021	COMPLETED	No
478	8/25/2021	Q7	Jul_Sept	F	0	<1	P-BC	25-Aug-21	NEW		FACILITY	4	6	YES	0	2			8/24/2021	T									6	R	NEG			NDC	8/27/2021	COMPLETED	No
479	8/25/2021	Q7	Jul_Sept	M	71	>49	P-BC	25-Aug-21	TREATMENT AFTER LTFU		FACILITY	2	2				8/26/2021	NEG	8/25/2021	T	8/25/2021								47	R	NEG			NDC		DIED	Yes
480	8/25/2021	Q7	Jul_Sept	M	21	15_24	P-BC	25-Aug-21	NEW	2 = TB Contact	FACILITY	1	2	YES	1	2	8/26/2021	NEG	8/25/2021	T	8/25/2021		10/23/2021	NEG	1/5/2022	NEG	2/17/2022	NEG	55	Y	NEG			NDC		CURED	No
481	8/25/2021	Q7	Jul_Sept	F	72	>49	P-CD	25-Aug-21	NEW	2 = TB Contact	FACILITY	0	0						8/25/2021	T	8/25/2021									R	NEG			NDC		DIED	Yes
482	8/25/2021	Q7	Jul_Sept	M	40	25_49	P-BC	25-Aug-21	TREATMENT AFTER LTFU	2 = TB Contact	FACILITY	0	1				8/30/2021	NEG	8/25/2021	T	8/23/2021		10/18/2021	NEG	12/15/2021	NEG	1/27/2022	NEG	40	Y	NEG			NDC		CURED	No
483	8/20/2021	Q7	Jul_Sept	M	61	>49	P-BC	20-Aug-21	NEW	2 = TB Contact	FACILITY	0	3						8/20/2021	T	8/20/2021		10/20/2021	NEG	12/15/2021	NEG	1/12/2022	NEG	55	R	NEG			NDC	9/16/2021	CURED	No
484	8/26/2021	Q7	Jul_Sept	M	23	15_24	P-BC	26-Aug-21	NEW	2 = TB Contact	FACILITY	0	0				8/26/2021	POS	8/26/2021	T			10/1/2021	NEG	12/17/2021	NEG	1/13/2022	NEG	38	R	NEG			NDC	9/7/2021	CURED	No
485	8/23/2021	Q7	Jul_Sept	M	60	>49	P-BC	23-Aug-21	NEW	2 = TB Contact	FACILITY	4	6				9/18/2021	NEG	8/23/2021	RR	8/24/2021								54	G	NEG			NDC		COMPLETED	No
486	8/23/2021	Q7	Jul_Sept	F	32	25_49	P-BC	23-Aug-21	NEW	2 = TB Contact	FACILITY	3	1	YES	0	1	8/23/2021	POS	8/23/2021	RR	8/24/2021								37	R	NEG			NDC		COMPLETED	No
487	8/27/2021	Q7	Jul_Sept	F	0	<1	P-CD	27-Aug-21	NEW	2 = TB Contact	FACILITY	5	1						8/24/2021	N									58		NEG			NDC	8/28/2021	COMPLETED	No
488	8/30/2021	Q7	Jul_Sept	F	2	1_4	P-CD	30-Aug-21	NEW	2 = TB Contact	FACILITY	2	4	YES	2	1					6/15/2021								5.1		NEG			NDC		COMPLETED	No
489	8/27/2021	Q7	Jul_Sept	M	55	>49	P-CD	27-Aug-21	NEW		FACILITY	0	0				9/6/2021	NEG	8/26/2021	T	8/23/2021								50	Y	NEG			NDC	9/7/2021	COMPLETED	No
490	8/27/2021	Q7	Jul_Sept	F	53	>49	P-BC	27-Aug-21	NEW		FACILITY	2	3	YES	1	1	8/28/2021	POS	8/27/2021	T	8/22/2021		10/22/2021	+	1/19/2022	NEG			41	R	NEG			NDC		COMPLETED	No
491	8/28/2021	Q7	Jul_Sept	M	4	1_4	P-CD	28-Aug-21	NEW	2 = TB Contact	FACILITY	5	3						8/24/2021	N	8/24/2021								15.3	R	NEG			NDC		COMPLETED	No
492	8/28/2021	Q7	Jul_Sept	F	54	>49	EPTB	28-Aug-21	NEW	2 = TB Contact	FACILITY	1	0						8/28/2021	N	8/28/2021								50	R	NEG			NDC	9/13/2021	COMPLETED	No
493	8/28/2021	Q7	Jul_Sept	F	33	25_49	P-CD	28-Aug-21	NEW	2 = TB Contact	FACILITY	1	4						8/27/2021	N									51		KNOWN HIV+	YES		NDC		COMPLETED	No
494	8/28/2021	Q7	Jul_Sept	M	30	25_49	P-BC	28-Aug-21	NEW	2 = TB Contact	FACILITY	2	2				8/30/2021	POS	8/28/2021	T									42	R	NEG			NDC	8/30/2021	DIED	Yes
495	8/28/2021	Q7	Jul_Sept	F	50	>49	P-CD	28-Aug-21	NEW	9 = Tobacco user	FACILITY	3	5						8/31/2021	N									41	R	NEG			NDC		COMPLETED	No
496	8/30/2021	Q7	Jul_Sept	M	28	25_49	P-CD	30-Aug-21	TREATMENT AFTER LTFU	1 = Health worker	FACILITY	0	0						8/30/2021	N									60		NEG			NDC		COMPLETED	No
497	8/30/2021	Q7	Jul_Sept	M	35	25_49	P-BC	30-Aug-21	NEW	2 = TB Contact	FACILITY	4	3				9/1/2021	POS	8/30/2021	T			10/25/2021	++	12/21/2021	NEG	1/17/2022	NEG	40	R	NEG			NDC	9/6/2021	CURED	No
499	8/30/2021	Q7	Jul_Sept	M	0	<1	P-CD	30-Aug-21	NEW	2 = TB Contact	FACILITY	4	12						8/30/2021	N									7	G	NEG			NDC		COMPLETED	No
500	8/31/2021	Q7	Jul_Sept	F	47	25_49	EPTB	31-Aug-21	NEW	2 = TB Contact	FACILITY	4	12						8/31/2021	N									48		KNOWN HIV+	YES		NDC	9/14/2021	COMPLETED	No
501	8/31/2021	Q7	Jul_Sept	F	28	25_49	EPTB	31-Aug-21	NEW	2 = TB Contact	FACILITY	2	5																50	G	NEG			NDC	9/13/2021	COMPLETED	No
502	9/1/2021	Q7	Jul_Sept	F	60	>49	EPTB	1-Sep-21	NEW	2 = TB Contact	FACILITY	1	3								9/1/2021								51		KNOWN HIV+	YES	6/15/2009	NDC		COMPLETED	No
503	9/1/2021	Q7	Jul_Sept	M	55	>49	P-BC	1-Sep-21	NEW	2 = TB Contact	FACILITY	0	2				9/6/2021	NEG	9/1/2021	T									44	Y	NEG			NDC	9/6/2021	COMPLETED	No
504	9/1/2021	Q7	Jul_Sept	F	68	>49	P-CD	1-Sep-21	NEW	2 = TB Contact	FACILITY	0	6				9/1/2021	NEG	9/1/2021	N			10/26/2021	NEG	12/21/2021	NEG			45	Y	NEG			NDC		COMPLETED	No
505	9/1/2021	Q7	Jul_Sept	F	63	>49	EPTB	1-Sep-21	NEW	2 = TB Contact	FACILITY	2	4																44	Y	NEG			NDC	10/28/2021	COMPLETED	No
506	9/3/2021	Q7	Jul_Sept	M	0	<1	P-BC	3-Sep-21	NEW	2 = TB Contact	FACILITY	1	9						9/3/2021	T			11/7/2021	NEG					29	R	NEG			NDC	9/7/2021	COMPLETED	No
507	8/26/2021	Q7	Jul_Sept	M	2	1_4	P-CD	26-Aug-21	NEW	2 = TB Contact	FACILITY	1	2						8/24/2021	N	8/23/2021								7.7		NEG			NDC		COMPLETED	No
508	9/3/2021	Q7	Jul_Sept	F	42	25_49	P-BC	3-Sep-21	NEW	2 = TB Contact	FACILITY	2	3				9/5/2021	POS	9/3/2021	T	9/3/2021		11/24/2021	NEG	1/12/2022	NEG	2/16/2022	NEG	45	G	NEG			NDC	9/6/2021	CURED	No
509	9/4/2021	Q7	Jul_Sept	M	32	25_49	P-BC	4-Sep-21	NEW	2 = TB Contact	FACILITY	1	4				9/6/2021	POS	9/3/2021	T	9/3/2021		10/28/2021	++	1/25/2022	NEG			51	Y	NEG			NDC	9/6/2021	CURED	No
510	9/6/2021	Q7	Jul_Sept	M	60	>49	P-BC	6-Sep-21	NEW	2 = TB Contact	FACILITY	3	2				9/8/2021	NEG	9/6/2021	T	9/6/2021								55	Y	NEW HIV+	YES	9/20/2021	NDC	9/20/2021	CURED	No
511	9/6/2021	Q7	Jul_Sept	M	49	25_49	P-BC	6-Sep-21	NEW	9 = Tobacco user	FACILITY	2	6				9/9/2021	NEG	9/6/2021	T			12/14/2021	NEG	2/17/2022	NEG	3/10/2022	NEG	51	G	NEG			NDC	10/18/2021	CURED	No
512	9/7/2021	Q7	Jul_Sept	F	38	25_49	P-CD	6-Sep-21	NEW	9 = Tobacco user	FACILITY	2	5						8/22/2021	N	8/31/2021		11/9/2021	NEG					56	G	NEG			NDC		COMPLETED	No
513	9/7/2021	Q7	Jul_Sept	M	25	25_49	EPTB	7-Sep-21	NEW	2 = TB Contact	FACILITY	1	3								9/7/2021										NEG			NDC		DIED	Yes
514	9/8/2021	Q7	Jul_Sept	M	1	1_4	P-CD	8-Sep-21	NEW	2 = TB Contact	FACILITY	2	6	YES	1	3					9/7/2021								9.5	R	NEG			NDC		COMPLETED	No
515	9/8/2021	Q7	Jul_Sept	M	25	25_49	EPTB	8-Sep-21	NEW	2 = TB Contact	FACILITY	6	4						9/9/2021	N	9/9/2021								43	R	NEG			NDC	11/5/2021	COMPLETED	No
516	9/9/2021	Q7	Jul_Sept	M	76	>49	EPTB	9-Sep-21	NEW	9 = Tobacco user	FACILITY	2	6						8/24/2021	N	9/8/2021								41	Y	NEG			NDC	9/22/2021	COMPLETED	No
517	9/9/2021	Q7	Jul_Sept	M	41	25_49	P-CD	9-Sep-21	NEW	9 = Tobacco user	FACILITY	3	5						8/30/2021	N	8/30/2021						2/22/2022	NEG	43	G	NEG			NDC	9/20/2021	DIED	Yes
518	9/9/2021	Q7	Jul_Sept	M	45	25_49	P-BC	9-Sep-21	NEW	2 = TB Contact	FACILITY	2	6				9/10/2021	NEG	9/9/2021	T	9/9/2021								50	Y	NEG			NDC	9/13/2021	COMPLETED	No
519	9/9/2021	Q7	Jul_Sept	F	10	5_15	EPTB	9-Sep-21	NEW	2 = TB Contact	FACILITY	3	5								8/31/2021								22	G	NEG			NDC	10/12/2021	COMPLETED	No
520	9/10/2021	Q7	Jul_Sept	F	2	1_4	P-BC	10-Sep-21	NEW	2 = TB Contact	FACILITY	2	4						9/9/2021	T	9/8/2021								6.5	R	NEG			NDC		COMPLETED	No
521	9/10/2021	Q7	Jul_Sept	F	20	15_24	P-CD	10-Sep-21	NEW	2 = TB Contact	FACILITY	1	3						9/7/2021	T	9/10/2021								39	R	NEG			NDC	10/4/2021	COMPLETED	No
522	9/10/2021	Q7	Jul_Sept	M	27	25_49	P-BC	10-Sep-21	NEW	2 = TB Contact	FACILITY	4	4				9/16/2021	NEG	9/9/2021	RR	9/7/2021		9/13/2021	NEG					58.5	G	NEG			NDC		COMPLETED	No
523	7/2/2021	Q7	Jul_Sept	M	38	25_49	P-BC	2-Jul-21	TREATMENT AFTER LTFU	2 = TB Contact	FACILITY	0	4						3/5/2021	T	9/11/2021								56.7	R	KNOWN HIV+	YES		NDC		LOST TO FOLLOW UP	Yes
524	9/11/2021	Q7	Jul_Sept	M	30	25_49	P-BC	11-Sep-21	NEW	9 = Tobacco user	FACILITY	1	0																41	R	NEG			NDC	9/28/2021	COMPLETED	No
525	9/11/2021	Q7	Jul_Sept	F	32	25_49	EPTB	11-Sep-21	NEW	2 = TB Contact	FACILITY	0	0								9/11/2021								57	G	NEG			NDC	9/26/2021	COMPLETED	No
526	9/14/2021	Q7	Jul_Sept	F	5	5_15	EPTB	14-Sep-21	NEW	2 = TB Contact	FACILITY	0	0								9/14/2021								15	G	NEG			NDC		LOST TO FOLLOW UP	Yes
527	9/14/2021	Q7	Jul_Sept	F	23	15_24	EPTB	14-Sep-21	NEW		FACILITY	0	0								8/10/2021								44	Y	KNOWN HIV+	YES		NDC		COMPLETED	No
528	9/14/2021	Q7	Jul_Sept	M	4	1_4	P-CD	14-Sep-21	NEW	2 = TB Contact	FACILITY	1	5						9/13/2021	N	9/11/2021								15	G	NEG			NDC		COMPLETED	No
529	9/14/2021	Q7	Jul_Sept	M	26	25_49	P-BC	14-Sep-21	NEW	2 = TB Contact	FACILITY	0	3				9/15/2021	POS	9/14/2021	T			11/10/2021	NEG	1/25/2022	NEG	2/22/2022	NEG	47	Y	NEG			NDC		CURED	No
530	9/14/2021	Q7	Jul_Sept	F	17	15_24	P-CD	14-Sep-21	NEW	2 = TB Contact	FACILITY	2	4						9/13/2021	N	9/14/2021								55	G	NEG			NDC	9/14/2021	LOST TO FOLLOW UP	Yes
531	9/14/2021	Q7	Jul_Sept	F	34	25_49	P-BC	14-Sep-21	NEW	2 = TB Contact	FACILITY	1	4						9/14/2021	N	9/13/2021								37	Y	NEG			NDC	9/28/2021	COMPLETED	No
532	9/14/2021	Q7	Jul_Sept	M	38	25_49	P-BC	14-Sep-21	NEW	2 = TB Contact	FACILITY	3	0				9/15/2021	POS	9/14/2021	T	9/14/2021								38	R	NEG			NDC	9/20/2021	COMPLETED	No
533	9/15/2021	Q7	Jul_Sept	F	76	>49	P-BC	15-Sep-21	NEW	2 = TB Contact	FACILITY	0	5				9/16/2021	POS	9/15/2021	T	4/29/2021		11/10/2021	NEG					34	R	NEG			NDC	11/30/2021	COMPLETED	No
534	9/16/2021	Q7	Jul_Sept	F	46	25_49	P-BC	16-Sep-21	TREATMENT AFTER LTFU	2 = TB Contact	COMMUNITY	1	4	YES	0	2	4/25/2021	NEG	4/24/2021	T	4/23/2021		11/12/2021	NEG	1/12/2022	NEG	2/10/2022	NEG	42	G	NEG			NDC		CURED	No
535	9/17/2021	Q7	Jul_Sept	F	49	25_49	P-BC	17-Sep-21	NEW	2 = TB Contact	FACILITY	1	0								9/17/2021		11/8/2021	NEG	12/29/2021	NEG	2/23/2022	NEG	44	G	KNOWN HIV+			NDC		CURED	No
536	9/18/2021	Q7	Jul_Sept	F	70	>49	P-BC	18-Sep-21	RELAPSED	2 = TB Contact	COMMUNITY	0	3	YES	0	1	9/18/2021	POS	8/17/2021	T			11/15/2021	NEG	1/10/2022	NEG	1/27/2022	NEG	43	Y	NEG			NDC		CURED	No
537	9/18/2021	Q7	Jul_Sept	M	76	>49	P-CD	18-Sep-21	NEW	2 = TB Contact	FACILITY	0	6								9/18/2021								46	R	NEG			NDC		COMPLETED	No
538	9/18/2021	Q7	Jul_Sept	M	78	>49	P-CD	18-Sep-21	NEW	5 = Uniformed Personnel	FACILITY	0	4								9/18/2021									R	NEG			NDC		DIED	Yes
539	9/20/2021	Q7	Jul_Sept	M	39	25_49	P-BC	20-Sep-21	NEW	2 = TB Contact	FACILITY	0	0				9/22/2021	POS	9/20/2021	T			11/26/2021	+	1/4/2022	NEG	2/1/2022	NEG	54	R	NEG			NDC		CURED	No
540	9/20/2021	Q7	Jul_Sept	M	68	>49	P-BC	20-Sep-21	NEW	9 = Tobacco user	FACILITY	0	0				9/22/2021	POS	9/20/2021	T									45	R	NEG			NDC	9/23/2021	LOST TO FOLLOW UP	Yes
541	9/17/2021	Q7	Jul_Sept	M	4	1_4	EPTB	17-Sep-21	NEW	2 = TB Contact	FACILITY	1	5						9/11/2021	N									9		NEG			NDC	9/22/2021	LOST TO FOLLOW UP	Yes
542	9/21/2021	Q7	Jul_Sept	F	1	1_4	P-BC	21-Sep-21	NEW	2 = TB Contact	FACILITY	2	4						9/21/2021	T	9/21/2021								10	Y	NEG			NDC	11/18/2021	COMPLETED	No
543	9/23/2021	Q7	Jul_Sept	F	0	<1	P-CD	23-Sep-21	NEW	2 = TB Contact	FACILITY	2	4	YES	1	1			9/15/2021	N	9/10/2021								6.6	Y	NEG			NDC	10/21/2021	COMPLETED	No
544	9/24/2021	Q7	Jul_Sept	F	51	>49	P-BC	24-Sep-21	NEW	2 = TB Contact	FACILITY	0	0				9/25/2021	POS	9/24/2021	T	9/24/2021				1/17/2022	NEG	2/24/2022	NEG	39	Y	NEG			NDC		CURED	No
545	9/8/2021	Q7	Jul_Sept	M	10	5_15	P-CD	8-Sep-21	NEW	2 = TB Contact	FACILITY	0	5						9/9/2021	N									23.4	G	NEW HIV+	YES	9/25/2021	NDC		COMPLETED	No
546	9/25/2021	Q7	Jul_Sept	F	1	1_4	P-CD	8-Sep-21	NEW	2 = TB Contact	FACILITY	2	2																7	R	NEG			NDC	10/6/2021	COMPLETED	No
547	9/26/2021	Q7	Jul_Sept	M	35	25_49	P-BC	25-Sep-21	NEW	2 = TB Contact	FACILITY	0	4				9/28/2021	POS	9/26/2021	T									48	R	NEG			NDC		LOST TO FOLLOW UP	Yes
548	9/26/2021	Q7	Jul_Sept	F	76	>49	P-BC	26-Sep-21	NEW	2 = TB Contact	FACILITY	3	2				9/28/2021	POS	9/26/2021	T			11/23/2021	NEG	1/4/2022	NEG	6/17/2022	NEG	53	G	NEG			NDC		CURED	No
549	9/26/2021	Q7	Jul_Sept	M	27	25_49	P-BC	26-Sep-21	NEW	2 = TB Contact	FACILITY	0	2										11/25/2021	NEG	1/17/2022	NEG	2/21/2022	NEG	55	G	NEW HIV+	YES		NDC		CURED	No
550	9/28/2021	Q7	Jul_Sept	F	31	25_49	P-BC	28-Sep-21	NEW	2 = TB Contact	FACILITY	0	0				9/29/2021	POS	9/28/2021	T					4/3/2022	NEG	5/4/2022	NEG	50	Y	NEG			NDC		CURED	No
551	9/28/2021	Q7	Jul_Sept	F	60	>49	P-BC	28-Sep-21	NEW	2 = TB Contact	FACILITY	2	4						9/28/2021	T	9/28/2021										NEG			NDC		DIED	Yes
553	9/29/2021	Q7	Jul_Sept	F	3	1_4	EPTB	29-Sep-21	NEW	2 = TB Contact	FACILITY	1	2						9/29/2021	N									10	R	NEG			NDC		COMPLETED	No
554	9/29/2021	Q7	Jul_Sept	M	67	>49	P-CD	29-Sep-21	NEW	2 = TB Contact	FACILITY	0	1						9/29/2021	T										R	NEG			NDC		DIED	Yes
556	10/4/2021	Q8	Oct_Dec	M	70	>49	P-BC	4-Oct-21	NEW	2 = TB Contact	COMMUNITY	0	1				10/4/2021	NEG	9/23/2021	T			12/1/2021	NEG	2/2/2022	NEG	3/9/2021	NEG	50	Y	NEG			NDC		CURED	No
557	10/4/2021	Q8	Oct_Dec	M	75	>49	P-BC	4-Oct-21	NEW	2 = TB Contact	FACILITY	0	6				10/5/2021	NEG	10/2/2021	T	10/2/2021		12/2/2021	NEG			3/9/2021	NEG	41	R	NEG			NDC	10/14/2021	CURED	No
558	10/4/2021	Q8	Oct_Dec	F	0	<1	P-BC	4-Oct-21	NEW	2 = TB Contact	FACILITY	2	4						2/4/2021	T			12/27/2021	NEG					5	R	NEG			NDC	12/6/2021	COMPLETED	No
559	10/4/2021	Q8	Oct_Dec	M	0	<1	P-CD	4-Oct-21	NEW	2 = TB Contact	FACILITY	3	6								10/1/2021								5.7	R	NEG			NDC	10/7/2021	COMPLETED	No
560	10/5/2021	Q8	Oct_Dec	M	47	25_49	EPTB	5-Oct-21	NEW	2 = TB Contact	FACILITY	1	0						10/5/2021		10/5/2021								55	G	NEG			NDC		COMPLETED	No
561	10/5/2021	Q8	Oct_Dec	F	51	>49	P-CD	5-Oct-21	NEW	2 = TB Contact	FACILITY	3	7																45	R	NEG			NDC		DIED	Yes
562	10/5/2021	Q8	Oct_Dec	M	38	25_49	EPTB	5-Oct-21	NEW	2 = TB Contact	FACILITY	0	0						10/4/2021	T									56	G	NEG			NDC	10/15/2021	COMPLETED	No
563	10/6/2021	Q8	Oct_Dec	F	24	15_24	P-BC	6-Oct-21	NEW	2 = TB Contact	FACILITY	2	1				11/4/2021	NEG	10/6/2021	T	9/26/2021		12/29/2019	NEG	1/27/2022	NEG	3/7/2022	NEG	43	R	NEG			NDC	11/4/2021	CURED	No
564	10/6/2021	Q8	Oct_Dec	M	54	>49	P-BC	6-Oct-21	NEW	2 = TB Contact	FACILITY	0	0				12/1/2021	NEG	10/6/2021	T	10/6/2021		12/29/2019	NEG	1/27/2022	NEG	3/7/2022	NEG	40		NEG			NDC		CURED	No
565	10/7/2021	Q8	Oct_Dec	M	37	25_49	P-BC	7-Oct-21	NEW	2 = TB Contact	FACILITY	0	6						10/7/2021	T	10/7/2021		12/14/2021	+	3/10/2022	NEG	4/7/2022	NEG	61.5	G	NEW HIV+	YES		NDC		CURED	No
566	10/9/2021	Q8	Oct_Dec	F	75	>49	P-BC	9-Oct-21	NEW	2 = TB Contact	FACILITY	4	6						10/9/2021	T			2/4/2022	NEG	5/11/2022	NEG	5/26/2022	NEG	43	R	NEG			NDC	10/23/2021	CURED	No
567	10/12/2021	Q8	Oct_Dec	M	51	>49	P-BC	12-Oct-21	NEW	2 = TB Contact	FACILITY	3	10				10/13/2021	POS	10/12/2021	T	10/12/2021		12/9/2021	NEG			3/2/2022	NEG	50	R	NEG			NDC		CURED	No
568	10/12/2021	Q8	Oct_Dec	M	30	25_49	P-BC	12-Oct-21	NEW	2 = TB Contact	FACILITY	2	2	YES	0	1	10/21/2021	POS	10/12/2021	T			12/6/2021	NEG	2/1/2022	NEG	3/10/2022	NEG	41	Y	NEG			NDC		CURED	No
569	10/13/2021	Q8	Oct_Dec	M	4	1_4	EPTB	13-Oct-21	NEW	2 = TB Contact	FACILITY	0	0																20	G	NEG			NDC		DIED	Yes
570	10/13/2021	Q8	Oct_Dec	M	36	25_49	P-BC	13-Oct-21	NEW	2 = TB Contact	FACILITY	0	5				10/21/2021	NEG	10/13/2021	T			12/16/2021	NEG	2/17/2022	NEG	5/10/2022	NEG	51	Y	NEG			NDC	11/13/2021	CURED	No
571	10/14/2021	Q8	Oct_Dec	M	20	15_24	P-BC	14-Oct-21	NEW	2 = TB Contact	FACILITY	2	7				10/15/2021	POS	10/14/2021	T	10/14/2021		12/18/2021	NEG	9/1/2022	NEG	9/29/2022	NEG	52	G	NEG			NDC	10/16/2021	CURED	No
572	10/14/2021	Q8	Oct_Dec	F	78	>49	P-CD	14-Oct-21	NEW	2 = TB Contact	FACILITY	3	5																		NEG			NDC		DIED	Yes
573	10/14/2021	Q8	Oct_Dec	M	36	25_49	P-BC	14-Oct-21	NEW	2 = TB Contact	FACILITY	2	6				10/15/2021	NEG	10/14/2021	T			12/23/2021	NEG	2/8/2022	NEG			47	G	NEG			NDC	10/16/2021	CURED	No
574	10/15/2021	Q8	Oct_Dec	M	44	25_49	P-BC	15-Oct-21	NEW	2 = TB Contact	FACILITY						10/19/2021	NEG	10/15/2021	T			12/22/2021	NEG			4/28/2022	NEG	57	Y	NEG			NDC		CURED	No
575	10/15/2021	Q8	Oct_Dec	M	26	25_49	P-BC	15-Oct-21	NEW	2 = TB Contact	FACILITY						10/16/2021	NEG	10/15/2021	T			12/10/2021	NEG			5/12/2022	NEG	52	Y	NEG			NDC	11/12/2021	CURED	No
576	10/18/2021	Q8	Oct_Dec	M	28	25_49	P-BC	18-Oct-21	NEW	2 = TB Contact	FACILITY						10/19/2021	POS	10/18/2021	T			2/15/2022	NEG	6/13/2022	NEG	7/10/2022	NEG	53	Y	NEG			NDC	11/14/2021	CURED	No
577	10/18/2021	Q8	Oct_Dec	M	30	25_49	P-BC	18-Oct-21	NEW	2 = TB Contact	FACILITY						10/19/2021	POS	10/18/2021	T			12/13/2021	NEG			3/9/2022	NEG	50	G	NEG			NDC	11/5/2021	CURED	No
578	10/19/2021	Q8	Oct_Dec	M	28	25_49	EPTB	19-Oct-21	NEW	9 = Tobacco user	FACILITY								10/19/2021	T											NEG			NDC	10/23/2021	COMPLETED	No
579	10/19/2021	Q8	Oct_Dec	M	40	25_49	P-BC	19-Oct-21	NEW	9 = Tobacco user	FACILITY						10/20/2021	NEG	10/19/2021	T	10/19/2021		1/6/2022	NEG			4/28/2022	NEG	55	G	NEG			NDC		CURED	No
580	10/19/2021	Q8	Oct_Dec	M	33	25_49	P-BC	19-Oct-21	NEW	2 = TB Contact	FACILITY						10/20/2021	NEG	10/19/2021	T	10/19/2021		12/16/2021	NEG	2/9/2022	NEG	3/23/2022	NEG	55	G	NEW HIV+	YES	10/19/2021	NDC		CURED	No
581	10/20/2021	Q8	Oct_Dec	F	4	1_4	EPTB	20-Oct-21	NEW	2 = TB Contact	FACILITY										10/19/2021								16.5	G	NEG			NDC	10/20/2021	COMPLETED	No
582	10/20/2021	Q8	Oct_Dec	M	41	25_49	EPTB	20-Oct-21	NEW		FACILITY								10/18/2021	N	10/16/2021								65	G	NEG			NDC		COMPLETED	No
582	10/20/2021	Q8	Oct_Dec	F	55	>49	P-BC	20-Oct-21	NEW	9 = Tobacco user	FACILITY	2	6				10/21/2021	POS	10/20/2021	T							4/4/2022	NEG	49	R	NEG			NDC	11/18/2021	CURED	No
583	10/21/2021	Q8	Oct_Dec	M	47	25_49	P-BC	21-Oct-21	NEW	2 = TB Contact	FACILITY	4	5				10/22/2021	NEG	10/21/2021	T	10/21/2021		12/14/2021	+++	2/10/2022	NEG	3/9/2022	NEG	62	R	NEG			NDC		CURED	No
584	10/21/2021	Q8	Oct_Dec	M	33	25_49	P-BC	21-Oct-21	NEW	2 = TB Contact	FACILITY	3	5				10/22/2021	POS	10/21/2021	T	10/21/2021		12/16/2021	+	3/5/2022	NEG	3/11/2022	NEG	40	R	NEG			NDC	10/23/2021	CURED	No
585	10/22/2021	Q8	Oct_Dec	F	35	25_49	P-BC	22-Oct-21	NEW	2 = TB Contact	FACILITY	0	3				10/23/2021	POS	10/22/2021	T			1/29/2022	NEG	3/5/2022	NEG	3/11/2022	NEG	43	R	NEG			NDC		CURED	No
	8/10/2021	Q7	Jul_Sept	F	41	25_49	EPTB	10-Aug-21	NEW	2 = TB Contact	FACILITY	0	4																55.5		NEG			NDC		COMPLETED	No
586	10/8/2021	Q8	Oct_Dec	M	2	1_4	P-BC	8-Oct-21	NEW	2 = TB Contact	FACILITY	1	2						10/7/2021	T			12/13/2021	NEG			10/22/2022	NEG	9	R	NEG			NDC	10/25/2021	CURED	No
587	10/23/2021	Q8	Oct_Dec	F	2	1_4	EPTB	23-Oct-21	NEW	2 = TB Contact	FACILITY	4	4																8.5	R	NEG			NDC	11/20/2021	COMPLETED	No
588	10/27/2021	Q8	Oct_Dec	M	70	>49	P-BC	27-Oct-21	NEW	2 = TB Contact	FACILITY	2	8				10/28/2021	NEG	10/27/2021	T			12/21/2021	NEG			3/30/2022	NEG	46	R	NEG			NDC	11/9/2021	CURED	No
589	10/28/2021	Q8	Oct_Dec	F	20	15_24	P-BC	28-Oct-21	NEW	2 = TB Contact	FACILITY	1	3				10/29/2021	POS	10/28/2021	T	10/27/2021		12/28/2021	NEG	3/2/2022	NEG	6/13/2022	NEG	42	R	NEG			NDC	11/19/2021	CURED	No
590	10/29/2021	Q8	Oct_Dec	M	36	25_49	EPTB	29-Oct-21	NEW	2 = TB Contact	FACILITY	3	5								10/27/2021								46	R	NEG			NDC	11/9/2021	COMPLETED	No
591	10/29/2021	Q8	Oct_Dec	M	23	15_24	P-BC	29-Oct-21	NEW	2 = TB Contact	FACILITY	6	7	YES	6	7	10/29/2021	POS	10/28/2021	T									71	G	NEG			NDC	10/30/2021	COMPLETED	No
592	10/29/2021	Q8	Oct_Dec	F	33	25_49	EPTB	29-Oct-21	NEW	2 = TB Contact	FACILITY	1	6	YES	1	0													37	R	NEG			NDC		DIED	Yes
593	10/29/2021	Q8	Oct_Dec	M	62	>49	P-CD	29-Oct-21	NEW	9 = Tobacco user	FACILITY	3	4	YES	3	4			10/29/2021	N									57	G	NEG			NDC	10/30/2021	COMPLETED	No
594	10/29/2021	Q8	Oct_Dec	F	50	>49	EPTB	29-Oct-21	NEW	9 = Tobacco user	FACILITY	6	8	YES	6	8			10/29/2021	N									33	R	KNOWN HIV+	YES		NDC	11/10/2021	COMPLETED	No
595	10/29/2021	Q8	Oct_Dec	M	70	>49	P-BC	29-Oct-21	NEW	9 = Tobacco user	FACILITY	0	0				11/4/2021	POS	10/29/2021	T											NEG			NDC		DIED	Yes
596	10/30/2021	Q8	Oct_Dec	F	60	>49	P-BC	30-Oct-21	NEW	9 = Tobacco user	FACILITY	4	3				11/4/2021	POS	10/30/2021	T	10/30/2021		2/17/2022	NEG	4/23/2022	NEG	7/1/2022	NEG	41		NEG			NDC	11/26/2021	CURED	No
597	11/1/2021	Q8	Oct_Dec	F	0	<1	P-CD	1-Nov-21	NEW	2 = TB Contact	FACILITY	3	2						11/1/2021	N									5.2	G	NEG			NDC	11/8/2021	LOST TO FOLLOW UP	Yes
598	11/1/2021	Q8	Oct_Dec	M	5	5_15	EPTB	1-Nov-21	NEW	2 = TB Contact	FACILITY	0	0																11.4	G	NEG			NDC	11/17/2021	COMPLETED	No
599	11/2/2021	Q8	Oct_Dec	M	73	>49	P-BC	2-Nov-21	NEW	2 = TB Contact	FACILITY	0	4				11/3/2021	POS	11/2/2021	T	11/4/2021		12/29/2021	NEG	3/31/2022	NEG	4/1/2022	NEG	55	Y	NEG			NDC		CURED	No
600	11/2/2021	Q8	Oct_Dec	F	54	>49	P-BC	2-Nov-21	NEW	9 = Tobacco user	FACILITY	0	0				11/8/2021	NEG	11/2/2021	T			12/29/2021	NEG	2/22/2022	NEG	3/23/2022	NEG	40	R	NEG			NDC	11/14/2021	CURED	No
601	11/2/2021	Q8	Oct_Dec	F	18	15_24	P-BC	2-Nov-21	NEW	2 = TB Contact	FACILITY	2	4				11/3/2021	POS	11/2/2021	T	11/2/2021		12/30/2021	NEG	2/23/2022	NEG	3/24/2022	NEG	40	R	NEG			NDC		CURED	No
602	11/2/2021	Q8	Oct_Dec	M	47	25_49	P-BC	2-Nov-21	NEW	2 = TB Contact	FACILITY	0	6				11/3/2021	POS	11/2/2021	T											NEG			NDC		DIED	Yes
603	11/2/2021	Q8	Oct_Dec	F	37	25_49	P-BC	2-Nov-21	NEW	2 = TB Contact	FACILITY	0	0				11/3/2021	POS	11/2/2021	T			12/30/2021	NEG	3/9/2022	NEG	4/5/2022	NEG	36	R	NEG			NDC		CURED	No
604	11/3/2021	Q8	Oct_Dec	F	0	<1	P-CD	3-Nov-21	NEW	2 = TB Contact	FACILITY	2	3						11/2/2021	N	11/2/2021								4.7		NEG			NDC		COMPLETED	No
605	11/4/2021	Q8	Oct_Dec	M	40	25_49	EPTB	4-Nov-21	TREATMENT AFTER LTFU	2 = TB Contact	FACILITY	4	4								11/4/2021								60	G	KNOWN HIV+	YES		NDC		COMPLETED	No
606	11/5/2021	Q8	Oct_Dec	M	14	5_15	P-BC	5-Nov-21	TREATMENT AFTER LTFU	2 = TB Contact	FACILITY	2	7						11/4/2021	T			1/7/2022	NEG			3/28/2022	NEG	38	G	NEG			NDC		CURED	No
607	11/5/2021	Q8	Oct_Dec	F	2	1_4	P-CD	5-Nov-21	NEW	2 = TB Contact	FACILITY	4	4																10		NEG			NDC	11/8/2021	COMPLETED	No
608	11/6/2021	Q8	Oct_Dec	F	79	>49	P-BC	6-Nov-21	NEW	2 = TB Contact	FACILITY	3	6				11/8/2021	POS	11/6/2021	T	11/4/2021		12/30/2021	NEG	2/1/2022	NEG	3/2/2022	NEG			NEG			NDC	12/18/2021	CURED	No
609	11/6/2021	Q8	Oct_Dec	M	22	15_24	P-CD	6-Nov-21	NEW	2 = TB Contact	FACILITY	1	7	YES	1		11/8/2021	NEG	11/6/2021	T	11/4/2021		1/3/2022	NEG	3/1/2022	NEG	3/28/2022	NEG	35	R	NEG			NDC		CURED	No
610	11/6/2021	Q8	Oct_Dec	F	75	>49	P-CD	6-Nov-21	NEW	2 = TB Contact	FACILITY	0	0						11/6/2021	N	11/29/2021								53	Y	NEG			NDC	11/22/2021	COMPLETED	No
611	11/8/2021	Q8	Oct_Dec	F	5	5_15	P-BC	8-Nov-21	NEW	2 = TB Contact	COMMUNITY	2	2				11/7/2021	NEG	11/22/2021	T			1/3/2022	NEG	3/10/2022	NEG	4/7/2022	NEG	15	G	NEG			NDC		CURED	No
612	11/8/2021	Q8	Oct_Dec	M	33	25_49	P-BC	2-Nov-21	NEW	2 = TB Contact	FACILITY	1	1				11/8/2021	NEG	11/2/2021	T			1/4/2022	NEG	3/21/2022	NEG	5/6/2022	NEG	38	G	NEG			NDC	11/10/2021	CURED	No
613	11/8/2021	Q8	Oct_Dec	M	1	1_4	EPTB	8-Nov-21	TREATMENT AFTER LTFU	2 = TB Contact	FACILITY	0	0																8.6	R	NEG			NDC	11/22/2021	COMPLETED	No
614	11/9/2021	Q8	Oct_Dec	M	70	>49	P-BC	9-Nov-21	NEW	2 = TB Contact	FACILITY	1	2				11/10/2021	POS	11/9/2021	T	11/4/2021		1/4/2022	NEG	3/7/2022	NEG	4/10/2022	NEG	55	Y	NEG			NDC		CURED	No
615	11/9/2021	Q8	Oct_Dec	F	27	25_49	P-CD	9-Nov-21	NEW	2 = TB Contact	FACILITY	2	4								11/6/2021								41	R	NEG			NDC	12/12/2021	COMPLETED	No
616	11/10/2021	Q8	Oct_Dec	M	8	5_15	P-CD	13-Oct-21	NEW	2 = TB Contact	FACILITY	8	10								11/11/2021								16		NEG			NDC	11/10/2021	COMPLETED	No
617	11/10/2021	Q8	Oct_Dec	M	27	25_49	EPTB	6-Nov-21	NEW	2 = TB Contact	FACILITY	5	10								11/3/2021								60	R	NEG			NDC		COMPLETED	No
618	11/10/2021	Q8	Oct_Dec	F	24	15_24	EPTB	10-Nov-21	TREATMENT AFTER LTFU	2 = TB Contact	FACILITY	3	12								11/10/2021								51.3	R	NEG			NDC		COMPLETED	No
619	11/11/2021	Q8	Oct_Dec	M	59	>49	P-CD	11-Nov-21	NEW	2 = TB Contact	FACILITY	2	0						10/26/2021	N	11/10/2021								52	R	NEG			NDC		COMPLETED	No
620	11/11/2021	Q8	Oct_Dec	M	3	1_4	P-BC	11-Nov-21	NEW	2 = TB Contact	FACILITY	2	3	YES	1				11/10/2021	T	11/8/2021								10.3	G	NEG			NDC	11/12/2021	COMPLETED	No
621	11/12/2021	Q8	Oct_Dec	M	2	1_4	P-CD	11-Nov-21	NEW	2 = TB Contact	FACILITY	0	0								11/29/2021								4.5	R	NEG			NDC		COMPLETED	No
622	11/12/2021	Q8	Oct_Dec	F	60	>49	P-CD	12-Nov-21	NEW	2 = TB Contact	FACILITY	0	0						11/12/2021	N	11/12/2021								41	R	NEG			NDC		COMPLETED	No
623	11/13/2021	Q8	Oct_Dec	F	0	<1	P-CD	13-Nov-21	NEW	2 = TB Contact	FACILITY	0	0						11/11/2021	N	11/12/2021								4.3	R	NEG			NDC		COMPLETED	No
624	11/13/2021	Q8	Oct_Dec	M	47	25_49	P-BC	15-Nov-21	NEW	2 = TB Contact	FACILITY	1	6				11/16/2021	POS	11/13/2021	T	11/13/2021		1/10/2022	NEG	3/7/2022	NEG	4/4/2022	NEG	49	R	NEG			NDC		CURED	No
625	11/16/2021	Q8	Oct_Dec	F	53	>49	P-CD	16-Nov-21	NEW	2 = TB Contact	FACILITY	0	1						11/3/2021	N	11/15/2021								48	R	NEG			NDC		COMPLETED	No
626	11/16/2021	Q8	Oct_Dec	M	1	1_4	P-CD	5-Nov-21	NEW	2 = TB Contact	FACILITY	2	2						11/4/2021	N	11/4/2021								5.9		NEG			NDC	11/16/2021	COMPLETED	No
627	11/16/2021	Q8	Oct_Dec	M	0	<1	P-CD	20-Aug-21	NEW	2 = TB Contact	FACILITY	0	0						11/2/2021	N	8/19/2021								3		NEG			NDC	11/13/2021	COMPLETED	No
628	11/16/2021	Q8	Oct_Dec	M	31	25_49	P-CD	16-Nov-21	NEW	2 = TB Contact	FACILITY	1	2						11/12/2021	N	11/13/2021								63	G	NEG			NDC	12/9/2021	COMPLETED	No
629	11/16/2021	Q8	Oct_Dec	M	47	25_49	P-CD	16-Nov-21	NEW	2 = TB Contact	FACILITY	0	10						11/3/2021	N	11/3/2021								60	Y	NEG			NDC	12/31/2021	COMPLETED	No
630	11/16/2021	Q8	Oct_Dec	M	3	1_4	EPTB	12-Nov-21	NEW	2 = TB Contact	FACILITY	3	2						11/12/2021	T			1/7/2022	NEG	4/5/2022	NEG	4/11/2022	NEG	10	Y	NEG			NDC		CURED	No
631	11/17/2021	Q8	Oct_Dec	F	8	5_15	P-CD	17-Nov-21	NEW	2 = TB Contact	FACILITY	0	0						11/16/2021	N	11/16/2021		1/12/2022	NEG					10	G	NEG			NDC	12/22/2021	COMPLETED	No
632	11/16/2021	Q8	Oct_Dec	M	28	25_49	P-BC	15-Nov-21	NEW	2 = TB Contact	FACILITY	2	3				11/10/2021	NEG	11/8/2021	RR	11/10/2021								51	R	NEG			NDC		COMPLETED	No
633	11/18/2021	Q8	Oct_Dec	F	18	15_24	EPTB	18-Nov-21	NEW	2 = TB Contact	FACILITY	0	8						11/4/2021	N									43	R	NEG			NDC	12/4/2021	COMPLETED	No
634	11/18/2021	Q8	Oct_Dec	F	25	25_49	P-BC	18-Nov-21	NEW	2 = TB Contact	FACILITY	0	1				11/20/2021	POS	11/18/2021	T			1/13/2022	NEG	3/7/2022	NEG	4/9/2022	NEG	39	R	NEG			NDC	12/1/2021	CURED	No
635	11/19/2021	Q8	Oct_Dec	M	0	<1	P-CD	19-Nov-21	NEW	2 = TB Contact	FACILITY	0	0						10/29/2021	N									5.8		NEG			NDC	11/19/2021	COMPLETED	No
636	11/19/2021	Q8	Oct_Dec	M	1	1_4	P-CD	19-Nov-21	NEW	2 = TB Contact	FACILITY	0	0						10/19/2021	N	10/19/2021								6.2		NEG			NDC		COMPLETED	No
637	11/20/2021	Q8	Oct_Dec	F	20	15_24	P-CD	20-Nov-21	NEW	2 = TB Contact	FACILITY	1	3								11/19/2021								48	Y	NEG			NDC	12/26/2021	COMPLETED	No
638	11/20/2021	Q8	Oct_Dec	M	24	15_24	P-BC	20-Nov-21	NEW	9 = Tobacco user	FACILITY	0	0				11/23/2021	POS	11/20/2021	T	11/19/2021		1/5/2022	++	3/24/2022	NEG	4/20/2022	NEG	53	Y	NEG			NDC	5/4/2022	CURED	No
639	11/21/2021	Q8	Oct_Dec	F	45	25_49	P-BC	21-Nov-21	NEW	2 = TB Contact	FACILITY	1	4	YES	0	4	12/1/2021	NEG	11/21/2021	T			2/15/2022	NEG			7/6/2022	NEG	46.2	Y	NEG			NDC	12/22/2021	CURED	No
640	11/23/2021	Q8	Oct_Dec	F	30	25_49	P-BC	17-Nov-21	NEW	2 = TB Contact	FACILITY	2	3				12/22/2021	NEG	11/10/2021	T			2/10/2022	NEG					46	R	NEG			NDC	12/9/2021	COMPLETED	No
641	11/24/2021	Q8	Oct_Dec	M	0	<1	EPTB	24-Nov-21	NEW	2 = TB Contact	FACILITY	2	0																6.7	Y	NEG			NDC		LOST TO FOLLOW UP	Yes
642	11/24/2021	Q8	Oct_Dec	F	1	1_4	P-CD	24-Nov-21	NEW	2 = TB Contact	FACILITY	1	0						11/20/2021	N	11/22/2021								6.3		NEG			NDC	11/29/2021	COMPLETED	No
643	11/26/2021	Q8	Oct_Dec	M	52	>49	P-CD	26-Nov-21	NEW	2 = TB Contact	FACILITY	0	0						11/26/2021	N	11/26/2021								48	R	NEG			NDC	11/29/2021	COMPLETED	No
644	11/25/2021	Q8	Oct_Dec	M	76	>49	P-BC	25-Nov-21	NEW	2 = TB Contact	FACILITY	4	12				11/26/2021	POS	11/25/2021	T	11/25/2021										NEG			NDC		DIED	Yes
645	11/27/2021	Q8	Oct_Dec	M	3	1_4	EPTB	27-Nov-21	NEW	2 = TB Contact	FACILITY	4	0						11/30/2021	N	11/26/2021								9		NEG			NDC		COMPLETED	No
646	11/27/2021	Q8	Oct_Dec	F	0	<1	P-CD	27-Nov-21	NEW	2 = TB Contact	FACILITY	0	0						11/15/2021	N									3.2		NEG			NDC		COMPLETED	No
647	11/27/2021	Q8	Oct_Dec	M	25	25_49	P-BC	27-Nov-21	NEW	2 = TB Contact	FACILITY	0	0				11/29/2021	POS	11/27/2021	T	11/27/2021								57	G	NEG			NDC	11/29/2021	COMPLETED	No
648	11/28/2021	Q8	Oct_Dec	M	60	>49	P-BC	28-Nov-21	NEW	2 = TB Contact	FACILITY	2	0				12/4/2021	NEG	11/28/2021	T			1/24/2022	NEG	2/21/2022	NEG	4/19/2022	NEG	45	R	NEG			NDC		CURED	No
649	11/29/2021	Q8	Oct_Dec	M	70	>49	P-BC	30-Nov-21	NEW	2 = TB Contact	FACILITY	0	0				12/1/2021	POS	11/29/2021	T	11/29/2021		1/25/2022	NEG	3/23/2022	NEG	4/22/2022	NEG	53	Y	NEG			NDC	12/17/2021	CURED	No
650	11/30/2021	Q8	Oct_Dec	M	53	>49	P-BC	30-Nov-21	NEW	2 = TB Contact	FACILITY	0	0				12/1/2021	POS	11/29/2021	T	11/29/2021		1/23/2022	NEG	3/28/2022	NEG	4/26/2022	NEG	47	R	NEG			NDC		CURED	No
651	11/30/2021	Q8	Oct_Dec	F	30	25_49	P-BC	30-Nov-21	NEW	2 = TB Contact	FACILITY	0	0				12/1/2021	POS	11/30/2021	T	11/30/2021		12/25/2021	+	3/31/2022	NEG	3/12/2022	NEG	41	Y	NEG			NDC	12/9/2021	CURED	No
652	11/30/2021	Q8	Oct_Dec	M	27	25_49	P-BC	30-Nov-21	NEW	2 = TB Contact	FACILITY	0	0				12/1/2021	POS	11/30/2021	T	11/25/2021		1/26/2022	NEG	3/21/2022	NEG	4/11/2022	NEG	48	R	NEG			NDC		CURED	No
653	11/18/2021	Q8	Oct_Dec	M	72	>49	P-CD	18-Nov-21	NEW	2 = TB Contact	FACILITY	0	0																52	Y	NEG			NDC		COMPLETED	No
654	12/2/2021	Q8	Oct_Dec	F	47	25_49	EPTB	2-Dec-21	NEW		FACILITY	0	1								11/29/2021								62	G	NEG			NDC	12/2/2021	COMPLETED	No
655	12/2/2021	Q8	Oct_Dec	F	0	<1	P-CD	2-Dec-21	NEW	2 = TB Contact	FACILITY	3	3								11/29/2021								4		NEG			NDC	12/6/2021	COMPLETED	No
656	12/2/2021	Q8	Oct_Dec	M	27	25_49	P-BC	2-Dec-21	NEW	2 = TB Contact	FACILITY	3	2	YES	0	1	12/4/2021	NEG	12/2/2021	T			2/4/2022	NEG	3/4/2022	NEG	6/4/2022	NEG	57	R	NEG			NDC	12/18/2021	CURED	No
657	12/3/2021	Q8	Oct_Dec	F	63	>49	P-CD	3-Dec-21	NEW	2 = TB Contact	FACILITY	0	0								12/3/2021								42	R	NEG			NDC	12/29/2021	COMPLETED	No
658	12/3/2021	Q8	Oct_Dec	F	40	25_49	P-BC	3-Dec-21	NEW	2 = TB Contact	FACILITY	2	4	YES	2	4	12/4/2021	NEG	12/3/2021	T			2/17/2022	NEG	3/18/2022	NEG	5/24/2022	NEG	46	Y	NEG			NDC	12/9/2021	CURED	No
659	12/7/2021	Q8	Oct_Dec	M	19	15_24	P-CD	7-Dec-21	NEW	2 = TB Contact	FACILITY	1	5	YES	1	0													53	Y	NEG			NDC		DIED	Yes
660	12/7/2021	Q8	Oct_Dec	F	78	>49	P-BC	7-Dec-21	NEW	2 = TB Contact	FACILITY	4	8	YES	0	4			12/7/2021	T											NEG			NDC		DIED	Yes
661	12/8/2021	Q8	Oct_Dec	M	1	1_4	P-CD	8-Dec-21	NEW	2 = TB Contact	FACILITY	0	1								12/7/2021								8		NEG			NDC	12/11/2021	COMPLETED	No
662	12/8/2021	Q8	Oct_Dec	M	25	25_49	EPTB	7-Dec-21	NEW	2 = TB Contact	FACILITY	5	7								11/20/2021								55	G	NEG			NDC	2/20/2022	COMPLETED	No
663	12/8/2021	Q8	Oct_Dec	F	42	25_49	P-BC	8-Dec-21	NEW	2 = TB Contact	FACILITY	5	8				12/9/2021	NEG	12/8/2021	T	12/8/2021								15.6	R	KNOWN HIV+	YES	6/15/2017	NDC		DIED	Yes
664	12/8/2021	Q8	Oct_Dec	F	45	25_49	P-CD	8-Dec-21	NEW	2 = TB Contact	FACILITY	3	3						12/22/2021	N	12/3/2021								30	R	NEG			NDC	12/17/2021	LOST TO FOLLOW UP	Yes
665	12/8/2021	Q8	Oct_Dec	M	53	>49	P-BC	8-Dec-21	TREATMENT AFTER LTFU	2 = TB Contact	FACILITY	3	7				12/9/2021	POS	12/8/2021	T	12/6/2021		2/2/2022	NEG			5/31/2022	NEG			KNOWN HIV+	YES		NDC	2/15/2022	CURED	No
666	12/9/2021	Q8	Oct_Dec	F	73	>49	P-BC	9-Dec-21	NEW	2 = TB Contact	FACILITY	2	14				12/13/2021	POS	12/9/2021	T	12/9/2021								37	R	NEG			NDC		DIED	Yes
667	12/9/2021	Q8	Oct_Dec	F	43	25_49	P-CD	9-Dec-21	NEW	2 = TB Contact	FACILITY	0	0						12/9/2021	N	12/9/2021								63	G	NEG			NDC	12/11/2021	COMPLETED	No
668	12/10/2021	Q8	Oct_Dec	M	2	1_4	P-CD	10-Dec-21	NEW	2 = TB Contact	FACILITY	2	1						12/9/2021	N	12/9/2021								8		NEG			NDC	12/13/2021	COMPLETED	No
669	12/10/2021	Q8	Oct_Dec	F	46	25_49	P-BC	10-Dec-21	NEW	2 = TB Contact	FACILITY	0	2				12/22/2021	POS	12/9/2021	T	12/9/2021		2/7/2022	NEG	4/14/2022	NEG	5/14/2022	NEG	45		KNOWN HIV+	YES		NDC		CURED	No
670	12/10/2021	Q8	Oct_Dec	F	0	<1	P-CD	14-Dec-21	NEW	2 = TB Contact	FACILITY	2	7						12/8/2021	N	12/7/2021								3.2		NEG			NDC		LOST TO FOLLOW UP	Yes
671	12/14/2021	Q8	Oct_Dec	M	15	15_24	P-BC	14-Dec-21	NEW	2 = TB Contact	FACILITY	2	8	YES	0	1	12/15/2021	NEG	12/14/2021	T	12/14/2021		2/19/2022	NEG	4/19/2022	NEG	5/14/2022	NEG	42	R	NEG			NDC		CURED	No
672	12/14/2021	Q8	Oct_Dec	F	80	>49	P-BC	14-Dec-21	NEW	2 = TB Contact	FACILITY	0	1	YES	0	1	12/21/2021	POS	12/14/2021	T			2/7/2022	NEG	4/19/2022	NEG	5/3/2022	NEG	49	G	NEG			NDC		CURED	No
673	12/14/2021	Q8	Oct_Dec	M	59	>49	P-BC	14-Dec-21	NEW	2 = TB Contact	FACILITY	1	1						12/14/2021	T			2/7/2022	NEG	4/4/2022	NEG	5/30/2022	NEG	53	G	KNOWN HIV+	YES		NDC	4/30/2022	CURED	No
674	12/15/2021	Q8	Oct_Dec	F	9	5_15	EPTB	15-Dec-21	NEW	2 = TB Contact	FACILITY	0	0																50	R	NEG			NDC		COMPLETED	No
675	12/15/2021	Q8	Oct_Dec	M	30	25_49	EPTB	15-Dec-21	NEW	2 = TB Contact	FACILITY	2	4								12/14/2021								64	G	NEG			NDC	12/15/2021	COMPLETED	No
676	12/9/2021	Q8	Oct_Dec	M	0	<1	P-CD	9-Dec-21	NEW	2 = TB Contact	FACILITY	1	3								11/3/2021								4.9	R	NEG			NDC		COMPLETED	No
677	12/16/2021	Q8	Oct_Dec	F	20	15_24	P-BC	16-Dec-21	NEW	2 = TB Contact	FACILITY	0	1						12/15/2021	T	12/15/2021								45	R	NEG			NDC	12/17/2021	COMPLETED	No
678	12/16/2021	Q8	Oct_Dec	M	4	1_4	P-CD	16-Dec-21	NEW	2 = TB Contact	FACILITY	3	2								12/14/2021								10		NEG			NDC		COMPLETED	No
679	12/18/2021	Q8	Oct_Dec	F	8	5_15	EPTB	18-Dec-21	NEW		FACILITY	0	0																14.2	R	NEG			NDC		COMPLETED	No
680	12/18/2021	Q8	Oct_Dec	F	7	5_15	EPTB	15-Dec-21	NEW	2 = TB Contact	FACILITY	0	6								12/16/2021								15.9	G	NEG			NDC		COMPLETED	No
681	12/18/2021	Q8	Oct_Dec	F	60	>49	P-CD	18-Dec-21	NEW	2 = TB Contact	FACILITY	0	5								12/16/2021								37	R	NEG			NDC	1/3/2022	COMPLETED	No
682	12/20/2021	Q8	Oct_Dec	M	41	25_49	P-BC	20-Dec-21	NEW	9 = Tobacco user	FACILITY	0	0				12/21/2021	POS	12/20/2021	T	12/20/2021		2/17/2022	NEG	3/16/2022	NEG	6/6/2022	NEG	53	Y	NEG			NDC		CURED	No
683	12/20/2021	Q8	Oct_Dec	M	32	25_49	P-CD	20-Dec-21	NEW	2 = TB Contact	FACILITY	0	0						12/20/2021	N	12/20/2021								34	R	KNOWN HIV+	YES		NDC		COMPLETED	No
684	12/21/2021	Q8	Oct_Dec	M	22	15_24	P-BC	21-Dec-21	NEW	2 = TB Contact	FACILITY	2	7				12/22/2021	POS	12/21/2021	T	12/21/2021		2/14/2022	NEG	4/11/2022	NEG	5/9/2022	NEG	55	G	NEG			NDC		CURED	No
685	12/21/2021	Q8	Oct_Dec	M	35	25_49	EPTB	21-Dec-21	NEW	2 = TB Contact	FACILITY	2	0								12/21/2021								46	R	NEG			NDC	1/3/2022	COMPLETED	No
686	12/21/2021	Q8	Oct_Dec	M	23	15_24	EPTB	21-Dec-21	NEW	2 = TB Contact	FACILITY	0	0						12/21/2021	T	12/21/2021								56	G	NEG			NDC	1/3/2022	COMPLETED	No
687	12/21/2021	Q8	Oct_Dec	F	60	>49	P-BC	21-Dec-21	NEW	2 = TB Contact	FACILITY	9	3				12/22/2021	POS	12/21/2021	T	12/21/2021		4/14/2022	NEG			7/6/2022	NEG	44		NEG			NDC	1/15/2022	CURED	No
688	12/23/2021	Q8	Oct_Dec	M	4	1_4	P-CD	23-Dec-21	NEW	2 = TB Contact	FACILITY	1	2								12/21/2021								12		NEG			NDC	1/31/2022	COMPLETED	No
689	12/23/2021	Q8	Oct_Dec	M	25	25_49	P-BC	23-Dec-21	NEW	2 = TB Contact	FACILITY	0	7				12/24/2021	NEG	12/23/2021	T	12/23/2021		2/22/2022	NEG	4/14/2022	NEG	5/21/2022	NEG	55.8	G	NEG			NDC		CURED	No
690	12/24/2021	Q8	Oct_Dec	F	55	>49	P-BC	24-Dec-21	NEW	2 = TB Contact	FACILITY	2	10										2/17/2022	NEG	4/14/2022	NEG	6/28/2022	NEG	50	G	KNOWN HIV+	YES		NDC		CURED	No
691	12/28/2021	Q8	Oct_Dec	M	75	>49	P-BC	28-Dec-21	NEW	2 = TB Contact	FACILITY	0	13				12/29/2021	POS	12/28/2021	T	12/28/2021		2/21/2022	NEG	4/19/2022	NEG	6/17/2022	NEG	50	Y	NEG			NDC		CURED	No
692	12/30/2021	Q8	Oct_Dec	M	44	25_49	P-CD	30-Dec-21	TREATMENT AFTER LTFU	2 = TB Contact	FACILITY	0	0						12/29/2021	T	12/27/2021								50	R	NEG			NDC		COMPLETED	No
693	12/30/2021	Q8	Oct_Dec	F	2	1_4	P-CD	30-Dec-21	NEW		FACILITY	2	0								12/21/2021								7.2	R	NEG			NDC		DIED	Yes
694	12/30/2021	Q8	Oct_Dec	M	37	25_49	P-BC	30-Dec-21	NEW	2 = TB Contact	FACILITY	1	0						12/30/2021	T	12/30/2021		2/23/2022	NEG			6/17/2022	NEG	47	R	NEG			NDC		CURED	No
695	12/31/2021	Q8	Oct_Dec	M	2	1_4	P-CD	31-Dec-21	NEW		FACILITY	1	4	YES	1				12/30/2021	N	12/29/2021								9.2	Y	NEG			NDC	12/31/2021	COMPLETED	No
696	12/31/2021	Q8	Oct_Dec	F	1	1_4	P-BC	31-Dec-21	NEW		FACILITY	1	2						12/30/2021	T									5.5	Y	NEG			NDC		DIED	Yes
697	12/31/2021	Q8	Oct_Dec	M	0	<1	P-CD	31-Dec-21	NEW		FACILITY	0	5								12/30/2021								4		NEG			NDC	1/4/2022	COMPLETED	No
698	12/31/2021	Q8	Oct_Dec	M	32	25_49	P-BC	31-Dec-21	NEW	2 = TB Contact	FACILITY	0	0				1/5/2022	POS	12/31/2021	T			2/26/2022	NEG			6/14/2022	NEG	44	Y	NEG			NDC	1/15/2022	CURED	No
699	12/31/2021	Q8	Oct_Dec	M	20	15_24	P-BC	31-Dec-21	NEW	2 = TB Contact	FACILITY	2	5				1/5/2022	POS	12/31/2021	T	1/14/2022		2/24/2022	NEG					51.2	G	NEG			NDC	1/22/2022	COMPLETED	No
700	12/31/2021	Q8	Oct_Dec	M	1	1_4	P-CD	31-Dec-21	NEW	2 = TB Contact	FACILITY	1	3						12/23/2021	N	12/22/2021								5		NEG			NDC		LOST TO FOLLOW UP	Yes
